# Supplementary material for: The Mobility of the Cap Domain Is Essential for the Substrate Promiscuity of a Family IV Esterase from Sorghum Rhizosphere Microbiome
Source: Appl Environ Microbiol. 2023 Jan 5;89(1):e01807-22. doi: 10.1128/aem.01807-22 (PMC9888213; doi:10.1128/aem.01807-22)
Supplement: Supplemental file 2 — Table S6. Download aem.01807-22-s0002.xlsx, XLSX file, 0.02 MB [file aem.01807-22-s0002.xlsx]

## Sheet: EH0
EH0
pNP-butyrate				S mM	pNP uM			rate uM/min			pNP av	rate av	1/S	1/V (1)	1/V (2)	1/V (3)
Time	2	min		0.1	22.375	23.625	29.6964	11.1875	11.8125	14.8482	25.2321	12.6161	10	0.0893855	0.0846561	0.0673482
Enzyme	0.25	ug		0.5	116.125	118.625	123.804	58.0625	59.3125	61.9018	119.518	59.7589	2	0.0172228	0.0168599	0.0161546
	0.00025	mg		1	250.589	244.339	249.875	125.295	122.17	124.938	248.268	124.134	1	0.00798119	0.00818534	0.008004
Final volume	1	ml		2	336.125	386.661	403.804	168.062	193.33	201.902	375.53	187.765	0.5	0.00595017	0.00517249	0.0049529
				10	441.125	437.018	427.911	220.562	218.509	213.955	435.351	217.676	0.1	0.00453386	0.00457647	0.00467387
pNP-acetate				S mM	pNP uM			rate uM/min			pNP av	rate av	1/S	1/V (1)	1/V (2)	1/V (3)
Time	2	min		0.1	24.875	26.125	28.2679	12.4375	13.0625	14.1339	26.4226	13.2113	10	0.080402	0.076555	0.0707517
Enzyme	0.25	ug		0.5	129.875	121.482	120.411	64.9375	60.7411	60.2054	123.923	61.9613	2	0.0153994	0.0164633	0.0166098
	0.00025	mg		1	201.125	223.268	227.732	100.562	111.634	113.866	217.375	108.688	1	0.00994406	0.00895785	0.00878225
Final volume	1	ml		2	321.304	350.054	357.911	160.652	175.027	178.955	343.089	171.545	0.5	0.00622464	0.00571341	0.00558799
				10	483.446	498.982	504.875	241.723	249.491	252.438	495.768	247.884	0.1	0.00413696	0.00400816	0.00396138
pNP-dodecanoate				S mM	pNP uM			rate uM/min			pNP av	rate av	1/S	1/V (1)	1/V (2)	1/V (3)
Time	10	min		0.05	7.375	8.80357	8.625	0.7375	0.880357	0.8625	8.26786	0.826786	20	1.35593	1.1359	1.15942
Enzyme	0.25	ug		0.1	17.9107	18.2679	18.2679	1.79107	1.82679	1.82679	18.1488	1.81488	10	0.558325	0.54741	0.54741
	0.00025	mg		0.5	78.2679	83.2679	83.0893	7.82679	8.32679	8.30893	81.5417	8.15417	2	0.127766	0.120094	0.120352
Final volume	1	ml		1	123.089	132.018	122.911	12.3089	13.2018	12.2911	126.006	12.6006	1	0.0812418	0.0757473	0.0813599
				2	188.446	188.446	197.196	18.8446	18.8446	19.7196	191.363	19.1363	0.5	0.0530655	0.0530655	0.0507109
				3	179.339	161.482	189.339	17.9339	16.1482	18.9339	176.72	17.672	0.333333	0.0557602	0.0619264	0.0528152

## Sheet: Data fed into Prisms
	rate uM/min			rate uM/min			rate uM/min
[Substrate mM]	butyrate			acetate			dodecanoate
0.05							0.7375	0.880357	0.8625
0.1	11.1875	11.8125	14.8482	12.4375	13.0625	14.1339	1.79107	1.82679	1.82679
0.5	58.0625	59.3125	61.9018	64.9375	60.7411	60.2054	7.82679	8.32679	8.30893
1	125.295	122.17	124.938	100.562	111.634	113.866	12.3089	13.2018	12.2911
2	168.062	193.33	201.902	160.652	175.027	178.955	18.8446	18.8446	19.7196
3							17.9339	16.1482	18.9339
10	220.562	218.509	213.955	241.723	249.491	252.438

## Sheet: Nonlin fit of EH0 Michaelis-M
	Butyrate	Acetate	Dodecanoate
kcat
Best-fit values
Et	7	7	7
kcat	36.09	41.64	3.651
Km	1.077	1.613	1
Vmax	252.6	291.5	25.56
Std. Error
kcat	1.977	1.089	0.257
Km	0.1773	0.1157	0.1824
95% Confidence Intervals
kcat	31.81 to 40.36	39.29 to 43.99	3.107 to 4.196
Km	0.6941 to 1.460	1.363 to 1.863	0.6134 to 1.387
Goodness of Fit
Degrees of Freedom	13	13	16
R square	0.9532	0.991	0.9707
Absolute Sum of Squares	4147	919.7	26.86
Sy.x	17.86	8.411	1.296
Constraints
Et	Et = 7.000	Et = 7.000	Et = 7.000
Number of points
Analyzed	15	15	18
kcat sec-1	0.6015	0.694	0.06085
kcat/Km	0.558496	0.430254	0.06085
