# Supplementary material for: The Mobility of the Cap Domain Is Essential for the Substrate Promiscuity of a Family IV Esterase from Sorghum Rhizosphere Microbiome
Source: Appl Environ Microbiol. 2023 Jan 5;89(1):e01807-22. doi: 10.1128/aem.01807-22 (PMC9888213; doi:10.1128/aem.01807-22)
Supplement: Supplemental file 3 — Table S7. Download aem.01807-22-s0003.xlsx, XLSX file, 0.6 MB [file aem.01807-22-s0003.xlsx]

## Sheet: A) Stock 0,1 mg ml-1
Table legend. A) Follow up hydrolysis, by the soluble enzymes (wild type and mutants), of a series of 96 carboxylic ester substrates (see panel C) by means of a high-throughput pH indicator assay in 384-well plates. The acid produced after ester bond cleavage by the hydrolytic enzyme induced a color change in the pH indicator that can be measured spectrophotometrically at 550 nm. The table provid…
EH0 (0.1 mg/ml stock)
Time	A1	B1	C1	D1	E1	F1	G1	H1	I1	J1	K1	L1	M1	N1	O1	P1	A2	B2	C2	D2	E2	F2	G2	H2	I2	J2	K2	L2	M2	N2	O2	P2	A3	B3	C3	D3	E3	F3	G3	H3	I3	J3	K3	L3	M3	N3	O3	P3	A4
0	3.497	3.497	3.497	3.497	3.497	3.604	3.471	3.312	3.274	3.578	3.625	3.502	3.511	3.445	3.445	3.169	3.672	3.699	3.584	3.698	3.679	3.669	3.667	3.678	3.507	3.663	3.5	3.559	3.516	3.458	3.476	3.424	3.554	3.718	3.602	3.574	3.658	3.598	3.675	3.437	3.403	2.981	3.626	3.626	3.488	3.459	3.424	3.52	3.334
5	2.53	3.268	2.653	1.236	2.83	3.59	3.463	3.055	3.159	3.538	3.62	3.496	3.532	3.432	2.449	2.97	3.679	3.718	3.6	3.692	3.688	3.656	3.679	3.642	3.494	3.654	3.501	3.55	3.497	3.457	3.476	3.365	3.445	3.714	3.574	3.582	3.675	3.603	3.671	3.422	3.415	2.971	1.858	3.603	3.497	3.464	3.383	3.506	3.039
10	1.989	3.084	2.207	1.18	2.481	3.572	3.448	2.781	3.067	3.529	3.594	3.501	3.525	3.435	2.092	2.804	3.67	3.747	3.541	3.689	3.664	3.668	3.677	3.677	3.496	3.649	3.52	3.565	3.53	3.432	3.473	3.338	3.408	3.676	3.599	3.571	3.663	3.594	3.672	3.468	3.408	2.967	1.581	3.585	3.496	3.46	3.362	3.492	2.845
15	1.682	2.927	1.908	1.171	2.18	3.574	3.432	2.563	2.991	3.538	3.631	3.491	3.505	3.412	1.874	2.677	3.673	3.697	3.53	3.687	3.709	3.682	3.679	3.651	3.497	3.615	3.5	3.511	3.501	3.465	3.489	3.279	3.398	3.692	3.585	3.581	3.714	3.62	3.677	3.467	3.427	2.955	1.411	3.612	3.515	3.491	3.362	3.511	2.727
20	1.53	2.778	1.715	1.174	1.952	3.568	3.417	2.412	2.94	3.552	3.634	3.512	3.501	3.434	1.74	2.575	3.668	3.691	3.505	3.665	3.706	3.67	3.645	3.692	3.504	3.615	3.507	3.492	3.503	3.424	3.485	3.243	3.38	3.694	3.606	3.575	3.652	3.574	3.654	3.481	3.405	2.952	1.313	3.597	3.522	3.466	3.345	3.479	2.663
25	1.461	2.659	1.595	1.176	1.789	3.596	3.421	2.31	2.902	3.571	3.593	3.519	3.525	3.428	1.655	2.487	3.678	3.758	3.525	3.702	3.651	3.65	3.675	3.696	3.498	3.663	3.513	3.488	3.496	3.442	3.483	3.211	3.372	3.685	3.609	3.584	3.667	3.586	3.63	3.478	3.408	2.958	1.249	3.601	3.51	3.477	3.332	3.514	2.646
30	1.426	2.549	1.519	1.191	1.675	3.593	3.416	2.233	2.863	3.551	3.608	3.511	3.524	3.454	1.599	2.402	3.635	3.733	3.507	3.691	3.698	3.642	3.679	3.668	3.523	3.634	3.509	3.488	3.502	3.427	3.485	3.161	3.357	3.691	3.611	3.589	3.652	3.578	3.66	3.519	3.419	2.947	1.206	3.598	3.527	3.481	3.32	3.507	2.64
35	1.414	2.439	1.467	1.206	1.595	3.579	3.396	2.182	2.817	3.543	3.612	3.489	3.495	3.459	1.559	2.324	3.672	3.742	3.512	3.661	3.703	3.633	3.688	3.669	3.517	3.662	3.508	3.478	3.503	3.415	3.489	3.119	3.343	3.704	3.613	3.599	3.668	3.605	3.632	3.525	3.417	2.941	1.179	3.59	3.521	3.472	3.291	3.498	2.641
40	1.419	2.342	1.433	1.185	1.537	3.598	3.433	2.144	2.791	3.579	3.593	3.499	3.529	3.435	1.532	2.259	3.663	3.731	3.503	3.7	3.678	3.635	3.666	3.686	3.545	3.664	3.492	3.466	3.498	3.396	3.491	3.091	3.341	3.67	3.609	3.615	3.721	3.615	3.671	3.536	3.442	2.94	1.156	3.606	3.506	3.489	3.278	3.558	2.644
45	1.438	2.253	1.407	1.2	1.485	3.592	3.459	2.12	2.757	3.573	3.605	3.51	3.531	3.454	1.51	2.204	3.678	3.729	3.488	3.696	3.717	3.66	3.673	3.697	3.522	3.664	3.497	3.44	3.511	3.401	3.487	3.066	3.329	3.684	3.665	3.621	3.684	3.606	3.655	3.549	3.441	2.93	1.138	3.614	3.509	3.48	3.292	3.499	2.651
50	1.464	2.177	1.386	1.175	1.452	3.587	3.428	2.099	2.73	3.571	3.607	3.517	3.526	3.452	1.494	2.15	3.629	3.756	3.481	3.702	3.702	3.643	3.642	3.692	3.54	3.641	3.504	3.479	3.492	3.398	3.489	3.024	3.315	3.677	3.665	3.596	3.74	3.614	3.665	3.557	3.444	2.925	1.121	3.628	3.503	3.468	3.275	3.495	2.664
55	1.493	2.111	1.371	1.19	1.426	3.591	3.447	2.081	2.701	3.568	3.615	3.519	3.526	3.443	1.482	2.105	3.622	3.733	3.477	3.742	3.698	3.661	3.656	3.659	3.562	3.658	3.49	3.442	3.513	3.38	3.478	3.003	3.31	3.728	3.687	3.601	3.695	3.6	3.677	3.556	3.451	2.92	1.11	3.613	3.528	3.475	3.256	3.524	2.678
60	1.523	2.051	1.361	1.192	1.403	3.627	3.455	2.07	2.676	3.592	3.627	3.502	3.516	3.449	1.469	2.061	3.632	3.74	3.471	3.722	3.682	3.701	3.7	3.676	3.549	3.634	3.516	3.422	3.524	3.377	3.498	2.973	3.304	3.697	3.692	3.615	3.699	3.615	3.687	3.561	3.431	2.917	1.093	3.65	3.527	3.491	3.241	3.493	2.687
65	1.547	2	1.352	1.174	1.388	3.629	3.465	2.054	2.647	3.602	3.607	3.515	3.536	3.479	1.462	2.027	3.645	3.735	3.487	3.72	3.701	3.67	3.701	3.688	3.558	3.672	3.509	3.428	3.512	3.386	3.505	2.943	3.296	3.674	3.69	3.634	3.717	3.622	3.678	3.581	3.45	2.922	1.085	3.607	3.537	3.478	3.224	3.506	2.702
70	1.564	1.952	1.346	1.189	1.331	3.581	3.457	2.044	2.627	3.605	3.614	3.53	3.521	3.468	1.453	1.996	3.609	3.716	3.472	3.695	3.693	3.669	3.701	3.668	3.546	3.67	3.534	3.421	3.502	3.367	3.502	2.924	3.29	3.724	3.69	3.623	3.73	3.603	3.702	3.571	3.447	2.916	1.073	3.628	3.522	3.471	3.223	3.536	2.71
75	1.583	1.911	1.341	1.149	1.313	3.61	3.457	2.035	2.606	3.601	3.614	3.524	3.527	3.45	1.446	1.969	3.612	3.761	3.478	3.691	3.705	3.647	3.668	3.67	3.587	3.644	3.52	3.408	3.522	3.349	3.495	2.89	3.28	3.71	3.704	3.69	3.728	3.608	3.691	3.581	3.456	2.909	1.07	3.636	3.514	3.489	3.202	3.492	2.722
80	1.578	1.876	1.334	1.16	1.297	3.61	3.499	2.028	2.588	3.62	3.676	3.506	3.534	3.465	1.439	1.943	3.583	3.724	3.471	3.726	3.702	3.685	3.698	3.676	3.571	3.67	3.518	3.387	3.489	3.355	3.504	2.866	3.286	3.706	3.718	3.671	3.72	3.599	3.706	3.585	3.446	2.918	1.067	3.646	3.514	3.496	3.194	3.545	2.731
85	1.59	1.845	1.332	1.17	1.284	3.631	3.493	2.021	2.568	3.635	3.604	3.524	3.543	3.462	1.435	1.924	3.582	3.7	3.477	3.743	3.727	3.706	3.699	3.701	3.561	3.678	3.531	3.394	3.496	3.346	3.515	2.843	3.289	3.731	3.713	3.623	3.706	3.587	3.694	3.546	3.452	2.914	1.065	3.651	3.52	3.508	3.18	3.556	2.744
90	1.598	1.817	1.333	1.155	1.272	3.623	3.492	2.015	2.556	3.619	3.632	3.556	3.543	3.462	1.431	1.904	3.555	3.724	3.5	3.733	3.719	3.691	3.67	3.68	3.574	3.652	3.515	3.375	3.512	3.337	3.504	2.82	3.278	3.757	3.725	3.664	3.719	3.6	3.69	3.585	3.463	2.919	1.061	3.633	3.524	3.49	3.189	3.547	2.747
95	1.604	1.793	1.33	1.167	1.267	3.636	3.496	2.011	2.542	3.629	3.648	3.525	3.539	3.464	1.429	1.886	3.614	3.78	3.506	3.734	3.709	3.671	3.689	3.707	3.611	3.66	3.51	3.361	3.503	3.323	3.519	2.8	3.285	3.756	3.709	3.627	3.755	3.577	3.676	3.582	3.436	2.914	1.06	3.654	3.523	3.506	3.175	3.554	2.757
100	1.607	1.772	1.328	1.18	1.256	3.604	3.5	2.005	2.527	3.664	3.63	3.513	3.536	3.462	1.427	1.871	3.56	3.704	3.498	3.723	3.73	3.683	3.717	3.706	3.585	3.679	3.516	3.36	3.534	3.306	3.492	2.78	3.263	3.777	3.759	3.675	3.768	3.625	3.72	3.58	3.462	2.927	1.057	3.694	3.552	3.48	3.154	3.526	2.765
105	1.609	1.753	1.328	1.138	1.245	3.635	3.522	2	2.514	3.636	3.655	3.522	3.538	3.471	1.427	1.859	3.581	3.781	3.493	3.76	3.691	3.678	3.71	3.707	3.596	3.648	3.506	3.353	3.49	3.312	3.521	2.76	3.272	3.742	3.764	3.646	3.755	3.637	3.692	3.588	3.469	2.92	1.054	3.643	3.532	3.521	3.157	3.566	2.778
110	1.611	1.735	1.327	1.122	1.242	3.634	3.524	1.995	2.5	3.635	3.648	3.531	3.538	3.459	1.425	1.848	3.575	3.748	3.503	3.75	3.697	3.683	3.706	3.68	3.603	3.687	3.516	3.335	3.501	3.304	3.517	2.744	3.264	3.739	3.756	3.671	3.802	3.597	3.675	3.582	3.461	2.915	1.052	3.628	3.534	3.489	3.139	3.535	2.783
115	1.613	1.719	1.327	1.134	1.237	3.631	3.532	1.99	2.491	3.64	3.65	3.497	3.553	3.461	1.425	1.841	3.552	3.766	3.488	3.743	3.717	3.677	3.702	3.676	3.615	3.674	3.497	3.322	3.505	3.293	3.492	2.673	3.265	3.756	3.732	3.693	3.759	3.616	3.681	3.598	3.485	2.93	1.05	3.66	3.507	3.483	3.132	3.552	2.79
120	1.615	1.702	1.329	1.117	1.23	3.646	3.535	1.984	2.477	3.618	3.661	3.519	3.57	3.485	1.426	1.831	3.562	3.787	3.501	3.717	3.706	3.703	3.724	3.717	3.61	3.681	3.498	3.31	3.51	3.274	3.503	2.652	3.272	3.726	3.748	3.668	3.74	3.631	3.737	3.624	3.464	2.932	1.05	3.67	3.524	3.507	3.124	3.528	2.795
125	1.616	1.686	1.329	1.113	1.222	3.62	3.562	1.982	2.464	3.625	3.655	3.524	3.566	3.504	1.426	1.821	3.558	3.797	3.51	3.718	3.713	3.705	3.682	3.688	3.599	3.672	3.5	3.297	3.495	3.283	3.537	2.629	3.258	3.749	3.744	3.643	3.743	3.629	3.724	3.584	3.48	2.932	1.048	3.668	3.535	3.501	3.127	3.54	2.807
130	1.363	1.669	1.329	1.126	1.218	3.625	3.555	1.978	2.45	3.655	3.655	3.546	3.56	3.482	1.428	1.812	3.582	3.736	3.495	3.754	3.742	3.67	3.662	3.718	3.602	3.678	3.517	3.31	3.511	3.265	3.529	2.606	3.273	3.778	3.789	3.655	3.761	3.596	3.72	3.633	3.455	2.941	1.047	3.694	3.521	3.507	3.109	3.551	2.812
135	1.365	1.653	1.332	1.124	1.216	3.625	3.519	1.971	2.438	3.605	3.67	3.57	3.533	3.475	1.43	1.806	3.555	3.768	3.524	3.731	3.681	3.694	3.691	3.673	3.626	3.684	3.531	3.281	3.498	3.27	3.52	2.578	3.275	3.776	3.76	3.659	3.747	3.611	3.702	3.594	3.494	2.936	1.046	3.635	3.544	3.508	3.108	3.542	2.814
140	1.368	1.636	1.333	1.091	1.21	3.63	3.569	1.968	2.421	3.644	3.661	3.513	3.549	3.497	1.433	1.797	3.574	3.725	3.525	3.716	3.697	3.698	3.664	3.695	3.613	3.681	3.507	3.266	3.514	3.244	3.501	2.549	3.25	3.763	3.73	3.706	3.802	3.624	3.696	3.609	3.491	2.932	1.047	3.675	3.513	3.476	3.095	3.546	2.815
145	1.369	1.621	1.333	1.102	1.206	3.648	3.573	1.961	2.406	3.639	3.632	3.548	3.571	3.463	1.436	1.792	3.58	3.743	3.523	3.812	3.742	3.7	3.692	3.681	3.616	3.699	3.51	3.259	3.509	3.229	3.505	2.524	3.258	3.766	3.77	3.66	3.767	3.633	3.722	3.645	3.473	2.936	1.044	3.658	3.53	3.5	3.097	3.559	2.824
150	1.372	1.607	1.335	1.112	1.207	3.639	3.541	1.958	2.388	3.649	3.623	3.515	3.577	3.465	1.439	1.785	3.586	3.804	3.5	3.756	3.736	3.697	3.65	3.702	3.612	3.672	3.497	3.239	3.512	3.237	3.52	2.498	3.257	3.775	3.781	3.64	3.748	3.599	3.712	3.627	3.49	2.946	1.045	3.664	3.564	3.513	3.077	3.566	2.827
155	1.376	1.594	1.339	1.079	1.195	3.628	3.571	1.951	2.369	3.623	3.634	3.534	3.546	3.496	1.442	1.778	3.531	3.771	3.514	3.778	3.71	3.718	3.702	3.688	3.619	3.696	3.505	3.23	3.508	3.213	3.511	2.469	3.242	3.766	3.805	3.673	3.781	3.626	3.733	3.646	3.488	2.939	1.044	3.679	3.535	3.504	3.077	3.56	2.839
160	1.379	1.585	1.341	1.085	1.196	3.641	3.561	1.944	2.352	3.609	3.638	3.533	3.568	3.479	1.445	1.773	3.525	3.752	3.507	3.759	3.73	3.744	3.697	3.676	3.597	3.668	3.511	3.219	3.519	3.209	3.523	2.442	3.23	3.744	3.77	3.69	3.786	3.655	3.77	3.619	3.483	2.94	1.044	3.642	3.543	3.507	3.067	3.553	2.839
165	1.385	1.577	1.343	1.098	1.193	3.644	3.571	1.938	2.334	3.631	3.667	3.544	3.576	3.49	1.449	1.766	3.543	3.765	3.523	3.729	3.754	3.717	3.683	3.689	3.626	3.687	3.512	3.207	3.522	3.204	3.51	2.415	3.223	3.735	3.801	3.656	3.758	3.641	3.74	3.623	3.51	2.938	1.043	3.675	3.559	3.508	3.06	3.55	2.844
170	1.389	1.569	1.345	1.065	1.192	3.659	3.539	1.938	2.313	3.624	3.668	3.546	3.562	3.507	1.452	1.761	3.509	3.784	3.549	3.77	3.717	3.665	3.67	3.697	3.613	3.665	3.502	3.194	3.508	3.187	3.514	2.391	3.227	3.789	3.773	3.668	3.729	3.648	3.733	3.613	3.485	2.938	1.043	3.652	3.519	3.504	3.05	3.543	2.848
175	1.396	1.563	1.347	1.077	1.192	3.659	3.57	1.933	2.296	3.641	3.657	3.547	3.57	3.488	1.456	1.757	3.537	3.752	3.514	3.805	3.734	3.678	3.683	3.671	3.615	3.673	3.514	3.192	3.511	3.192	3.519	2.365	3.216	3.744	3.814	3.67	3.728	3.635	3.726	3.623	3.488	2.936	1.043	3.675	3.551	3.501	3.051	3.574	2.854
180	1.398	1.562	1.349	1.066	1.196	3.653	3.546	1.931	2.28	3.618	3.678	3.567	3.555	3.494	1.46	1.753	3.544	3.779	3.549	3.767	3.696	3.708	3.652	3.682	3.606	3.686	3.503	3.168	3.531	3.164	3.516	2.342	3.215	3.788	3.82	3.699	3.788	3.646	3.722	3.607	3.484	2.929	1.044	3.66	3.512	3.521	3.049	3.546	2.861
185	1.404	1.558	1.352	1.078	1.193	3.638	3.567	1.926	2.263	3.654	3.639	3.528	3.575	3.5	1.466	1.749	3.535	3.759	3.525	3.788	3.741	3.693	3.701	3.666	3.611	3.684	3.513	3.153	3.487	3.166	3.507	2.316	3.197	3.759	3.801	3.69	3.818	3.635	3.736	3.642	3.511	2.93	1.043	3.648	3.534	3.51	3.04	3.55	2.859
190	1.412	1.552	1.355	1.042	1.19	3.648	3.57	1.924	2.243	3.666	3.673	3.529	3.563	3.497	1.47	1.745	3.539	3.755	3.513	3.731	3.717	3.705	3.686	3.66	3.643	3.69	3.493	3.143	3.531	3.143	3.538	2.295	3.192	3.756	3.795	3.703	3.765	3.659	3.727	3.619	3.501	2.927	1.042	3.656	3.545	3.505	3.036	3.569	2.86
195	1.414	1.408	1.36	1.053	1.196	3.636	3.564	1.918	2.232	3.642	3.638	3.543	3.558	3.51	1.476	1.742	3.539	3.766	3.535	3.76	3.748	3.696	3.688	3.679	3.623	3.686	3.483	3.133	3.508	3.137	3.538	2.269	3.174	3.776	3.777	3.679	3.821	3.664	3.739	3.636	3.521	2.927	1.043	3.644	3.568	3.534	3.031	3.568	2.866
200	1.419	1.345	1.363	1.065	1.187	3.617	3.558	1.914	2.218	3.665	3.661	3.55	3.571	3.511	1.481	1.738	3.527	3.722	3.512	3.745	3.729	3.666	3.699	3.681	3.601	3.691	3.5	3.111	3.521	3.116	3.519	2.245	3.187	3.779	3.812	3.727	3.828	3.631	3.724	3.647	3.507	2.92	1.043	3.68	3.547	3.524	3.027	3.558	2.871
205	1.424	1.291	1.366	1.077	1.193	3.667	3.552	1.912	2.205	3.659	3.65	3.571	3.552	3.482	1.486	1.734	3.53	3.766	3.533	3.785	3.759	3.682	3.678	3.693	3.6	3.653	3.492	3.104	3.495	3.099	3.526	2.222	3.166	3.768	3.809	3.694	3.77	3.641	3.728	3.647	3.506	2.93	1.044	3.678	3.553	3.534	3.031	3.542	2.869
210	1.429	1.23	1.368	1.084	1.189	3.672	3.564	1.91	2.191	3.628	3.66	3.539	3.565	3.523	1.491	1.731	3.527	3.765	3.537	3.752	3.72	3.69	3.686	3.708	3.617	3.681	3.512	3.098	3.521	3.1	3.556	2.2	3.141	3.766	3.793	3.702	3.829	3.64	3.685	3.636	3.494	2.926	1.043	3.66	3.541	3.513	3.02	3.548	2.883
215	1.431	1.205	1.371	1.046	1.193	3.665	3.581	1.91	2.175	3.655	3.668	3.571	3.555	3.515	1.496	1.728	3.523	3.763	3.526	3.777	3.75	3.705	3.696	3.69	3.651	3.668	3.504	3.093	3.543	3.083	3.524	2.18	3.142	3.741	3.827	3.703	3.783	3.649	3.765	3.671	3.507	2.934	1.044	3.624	3.518	3.516	3.023	3.526	2.879
220	1.439	1.206	1.374	1.033	1.191	3.64	3.571	1.905	2.168	3.654	3.628	3.542	3.56	3.486	1.501	1.725	3.539	3.786	3.54	3.759	3.72	3.725	3.706	3.672	3.601	3.67	3.507	3.07	3.529	3.067	3.558	2.161	3.141	3.821	3.832	3.675	3.787	3.659	3.749	3.635	3.489	2.932	1.045	3.65	3.544	3.498	3.017	3.536	2.885
225	1.442	1.202	1.377	1.047	1.194	3.65	3.567	1.904	2.154	3.651	3.677	3.576	3.564	3.483	1.507	1.72	3.51	3.772	3.539	3.737	3.725	3.691	3.679	3.693	3.614	3.68	3.507	3.061	3.539	3.069	3.54	2.14	3.13	3.761	3.847	3.686	3.823	3.642	3.761	3.669	3.499	2.921	1.045	3.668	3.522	3.554	3.025	3.58	2.889
230	1.448	1.203	1.381	1.032	1.201	3.656	3.564	1.903	2.14	3.663	3.663	3.551	3.559	3.508	1.513	1.715	3.523	3.75	3.544	3.764	3.754	3.652	3.706	3.708	3.623	3.662	3.478	3.046	3.53	3.05	3.532	2.12	3.121	3.734	3.849	3.712	3.818	3.694	3.705	3.634	3.494	2.93	1.045	3.695	3.543	3.512	3.009	3.582	2.893
235	1.452	1.204	1.384	1.046	1.192	3.652	3.55	1.899	2.128	3.64	3.688	3.551	3.568	3.507	1.518	1.711	3.518	3.8	3.547	3.776	3.733	3.7	3.675	3.642	3.593	3.692	3.535	3.038	3.523	3.043	3.519	2.103	3.101	3.756	3.803	3.68	3.779	3.669	3.795	3.639	3.519	2.92	1.045	3.634	3.516	3.531	3.011	3.578	2.894
240	1.458	1.202	1.388	1.059	1.2	3.659	3.59	1.899	2.119	3.646	3.657	3.561	3.542	3.487	1.525	1.708	3.518	3.803	3.541	3.777	3.755	3.686	3.683	3.703	3.619	3.655	3.494	3.022	3.529	3.021	3.542	2.083	3.1	3.754	3.847	3.676	3.814	3.656	3.761	3.68	3.498	2.926	1.045	3.697	3.53	3.523	3.004	3.557	2.901
245	1.464	1.196	1.392	1.071	1.194	3.6	3.563	1.901	2.106	3.676	3.669	3.542	3.589	3.507	1.53	1.705	3.518	3.763	3.553	3.853	3.752	3.705	3.719	3.701	3.615	3.66	3.496	3.006	3.521	3.022	3.545	2.067	3.081	3.752	3.832	3.717	3.87	3.65	3.739	3.646	3.481	2.922	1.047	3.659	3.547	3.503	3.005	3.565	2.901
250	1.469	1.201	1.397	1.021	1.202	3.669	3.575	1.899	2.095	3.644	3.68	3.569	3.581	3.52	1.537	1.704	3.515	3.81	3.552	3.788	3.804	3.711	3.708	3.689	3.591	3.66	3.514	3.002	3.52	3.013	3.533	2.051	3.081	3.764	3.855	3.696	3.775	3.673	3.746	3.644	3.481	2.923	1.045	3.681	3.554	3.515	3.009	3.547	2.902
255	1.472	1.199	1.401	1.034	1.197	3.636	3.554	1.899	2.083	3.649	3.685	3.539	3.59	3.511	1.543	1.701	3.511	3.771	3.542	3.726	3.732	3.677	3.714	3.704	3.634	3.661	3.478	2.99	3.525	2.996	3.548	2.033	3.067	3.757	3.799	3.688	3.83	3.656	3.772	3.634	3.486	2.926	1.046	3.673	3.54	3.526	3.001	3.563	2.911
260	1.478	1.199	1.404	1.046	1.199	3.638	3.566	1.897	2.075	3.696	3.652	3.545	3.568	3.512	1.55	1.696	3.478	3.795	3.563	3.749	3.742	3.723	3.686	3.693	3.601	3.674	3.496	2.976	3.548	2.991	3.54	2.015	3.05	3.741	3.813	3.706	3.793	3.661	3.741	3.639	3.496	2.927	1.048	3.651	3.563	3.532	3.001	3.574	2.911
265	1.484	1.199	1.407	1.008	1.195	3.643	3.59	1.894	2.065	3.663	3.686	3.554	3.564	3.496	1.557	1.694	3.497	3.783	3.566	3.783	3.776	3.728	3.692	3.703	3.597	3.674	3.494	2.96	3.525	2.974	3.533	2	3.037	3.761	3.829	3.713	3.833	3.676	3.784	3.665	3.507	2.922	1.049	3.657	3.577	3.519	2.99	3.589	2.923
270	1.487	1.193	1.407	1.022	1.201	3.671	3.583	1.893	2.057	3.643	3.686	3.553	3.589	3.503	1.567	1.69	3.494	3.747	3.57	3.752	3.763	3.685	3.701	3.688	3.627	3.628	3.487	2.963	3.52	2.961	3.54	1.984	3.024	3.753	3.86	3.729	3.802	3.689	3.727	3.637	3.494	2.924	1.049	3.671	3.551	3.501	2.997	3.554	2.922
275	1.493	1.192	1.408	1.035	1.209	3.651	3.582	1.893	2.047	3.671	3.654	3.538	3.592	3.518	1.573	1.688	3.469	3.789	3.558	3.757	3.766	3.734	3.685	3.666	3.606	3.654	3.496	2.946	3.54	2.949	3.563	1.973	3.009	3.733	3.847	3.751	3.771	3.64	3.771	3.671	3.471	2.921	1.05	3.648	3.555	3.521	2.983	3.562	2.933
280	1.494	1.199	1.41	1.047	1.201	3.666	3.578	1.892	2.039	3.64	3.658	3.583	3.564	3.502	1.581	1.686	3.471	3.76	3.592	3.742	3.726	3.695	3.705	3.701	3.615	3.652	3.492	2.926	3.542	2.937	3.555	1.957	2.996	3.791	3.818	3.698	3.877	3.66	3.761	3.651	3.504	2.926	1.05	3.688	3.564	3.522	2.991	3.579	2.931
285	1.498	1.19	1.411	1.059	1.21	3.675	3.6	1.892	2.033	3.666	3.715	3.576	3.577	3.503	1.588	1.685	3.472	3.831	3.571	3.761	3.715	3.744	3.674	3.703	3.614	3.694	3.498	2.927	3.519	2.925	3.536	1.944	2.982	3.772	3.831	3.72	3.774	3.662	3.757	3.666	3.491	2.924	1.052	3.657	3.543	3.538	2.983	3.567	2.936
290	1.502	1.19	1.416	1.072	1.202	3.655	3.562	1.894	2.024	3.673	3.703	3.593	3.598	3.515	1.593	1.682	3.45	3.809	3.569	3.752	3.765	3.712	3.693	3.698	3.602	3.661	3.47	2.913	3.524	2.918	3.559	1.931	2.967	3.809	3.838	3.729	3.794	3.648	3.768	3.671	3.478	2.931	1.052	3.65	3.568	3.54	2.975	3.557	2.942
295	1.506	1.191	1.419	1.085	1.204	3.642	3.563	1.891	2.021	3.705	3.691	3.589	3.588	3.509	1.601	1.68	3.468	3.811	3.578	3.805	3.739	3.727	3.719	3.715	3.596	3.651	3.501	2.9	3.529	2.905	3.537	1.918	2.949	3.799	3.838	3.714	3.781	3.661	3.722	3.677	3.496	2.922	1.053	3.657	3.568	3.527	2.97	3.557	2.946
300	1.511	1.188	1.423	1.096	1.214	3.634	3.568	1.89	2.014	3.67	3.653	3.586	3.555	3.537	1.607	1.676	3.437	3.789	3.589	3.764	3.727	3.694	3.719	3.676	3.605	3.636	3.498	2.895	3.558	2.892	3.545	1.906	2.933	3.756	3.87	3.72	3.804	3.654	3.723	3.674	3.496	2.925	1.054	3.684	3.556	3.53	2.971	3.578	2.957
305	1.515	1.201	1.427	1.013	1.203	3.661	3.549	1.894	2.004	3.641	3.696	3.57	3.572	3.488	1.616	1.675	3.424	3.795	3.59	3.764	3.776	3.707	3.672	3.692	3.621	3.634	3.496	2.882	3.533	2.876	3.535	1.894	2.928	3.783	3.814	3.706	3.832	3.695	3.76	3.684	3.495	2.926	1.055	3.676	3.568	3.52	2.953	3.583	2.956
310	1.515	1.201	1.428	1.025	1.211	3.656	3.587	1.892	2	3.675	3.698	3.563	3.57	3.517	1.622	1.674	3.437	3.793	3.579	3.759	3.739	3.687	3.689	3.658	3.583	3.66	3.506	2.872	3.557	2.865	3.551	1.882	2.915	3.746	3.815	3.703	3.84	3.655	3.737	3.655	3.5	2.926	1.056	3.693	3.577	3.534	2.954	3.567	2.96
315	1.523	1.201	1.431	1.037	1.207	3.659	3.573	1.898	1.99	3.657	3.656	3.569	3.588	3.502	1.63	1.671	3.404	3.751	3.56	3.776	3.782	3.708	3.718	3.691	3.599	3.67	3.488	2.855	3.523	2.853	3.557	1.871	2.901	3.758	3.841	3.742	3.813	3.66	3.794	3.639	3.503	2.928	1.057	3.672	3.551	3.538	2.951	3.564	2.956
320	1.526	1.204	1.431	1.048	1.216	3.686	3.605	1.898	1.985	3.696	3.668	3.569	3.566	3.539	1.638	1.672	3.42	3.802	3.595	3.796	3.738	3.738	3.726	3.697	3.615	3.627	3.515	2.853	3.543	2.839	3.538	1.861	2.886	3.768	3.853	3.746	3.817	3.678	3.736	3.673	3.505	2.928	1.058	3.687	3.565	3.541	2.948	3.544	2.966
325	1.53	1.2	1.434	1.013	1.224	3.668	3.571	1.903	1.973	3.683	3.643	3.571	3.585	3.507	1.644	1.669	3.399	3.859	3.599	3.771	3.734	3.708	3.75	3.69	3.602	3.646	3.482	2.84	3.538	2.838	3.537	1.852	2.868	3.785	3.855	3.723	3.825	3.674	3.772	3.672	3.498	2.924	1.059	3.66	3.573	3.535	2.936	3.555	2.98
330	1.537	1.206	1.437	1.026	1.214	3.685	3.586	1.906	1.963	3.649	3.684	3.554	3.59	3.524	1.65	1.665	3.401	3.777	3.587	3.802	3.708	3.685	3.725	3.702	3.618	3.657	3.523	2.836	3.541	2.825	3.55	1.841	2.857	3.759	3.823	3.728	3.82	3.675	3.743	3.66	3.499	2.932	1.06	3.695	3.557	3.531	2.933	3.589	2.971
335	1.537	1.205	1.437	1.037	1.224	3.655	3.569	1.91	1.955	3.66	3.678	3.566	3.585	3.534	1.661	1.664	3.375	3.814	3.595	3.755	3.741	3.678	3.722	3.676	3.614	3.64	3.498	2.825	3.527	2.798	3.559	1.832	2.836	3.771	3.806	3.7	3.821	3.691	3.746	3.655	3.523	2.928	1.061	3.654	3.556	3.543	2.924	3.555	2.974
340	1.543	1.209	1.438	1.049	1.218	3.65	3.58	1.915	1.946	3.673	3.728	3.552	3.602	3.512	1.663	1.662	3.372	3.837	3.587	3.77	3.746	3.715	3.712	3.677	3.595	3.642	3.515	2.815	3.532	2.799	3.573	1.823	2.827	3.789	3.838	3.708	3.838	3.666	3.745	3.642	3.475	2.924	1.062	3.664	3.558	3.549	2.915	3.552	2.978
345	1.547	1.207	1.441	1.06	1.228	3.661	3.584	1.919	1.94	3.686	3.688	3.529	3.605	3.507	1.667	1.66	3.373	3.822	3.607	3.768	3.775	3.673	3.729	3.675	3.58	3.644	3.498	2.812	3.519	2.781	3.554	1.814	2.805	3.769	3.765	3.707	3.816	3.669	3.791	3.733	3.499	2.935	1.063	3.652	3.543	3.518	2.913	3.567	2.986
350	1.55	1.207	1.444	1.071	1.22	3.678	3.564	1.919	1.938	3.69	3.68	3.576	3.629	3.513	1.671	1.657	3.356	3.797	3.623	3.783	3.718	3.679	3.748	3.682	3.614	3.638	3.496	2.798	3.538	2.772	3.533	1.804	2.787	3.721	3.839	3.682	3.817	3.677	3.74	3.664	3.502	2.922	1.065	3.681	3.545	3.541	2.909	3.591	2.996
355	1.555	1.209	1.443	1.082	1.23	3.628	3.589	1.923	1.932	3.664	3.699	3.57	3.61	3.521	1.675	1.656	3.345	3.803	3.611	3.74	3.762	3.727	3.702	3.708	3.615	3.637	3.503	2.79	3.522	2.757	3.547	1.795	2.768	3.785	3.859	3.74	3.813	3.662	3.757	3.703	3.507	2.93	1.065	3.658	3.536	3.527	2.899	3.582	2.988
360	1.555	1.218	1.442	1.092	1.224	3.64	3.574	1.929	1.926	3.667	3.67	3.56	3.592	3.536	1.678	1.653	3.333	3.843	3.583	3.745	3.741	3.711	3.704	3.713	3.585	3.656	3.514	2.781	3.529	2.748	3.562	1.784	2.751	3.789	3.842	3.748	3.816	3.724	3.765	3.679	3.498	2.917	1.067	3.707	3.558	3.537	2.89	3.547	2.988
1200	1.427	1.239	1.48	1.167	1.212	3.612	3.582	1.978	1.897	3.598	3.655	3.78	3.777	3.729	1.657	1.537	2.666	3.567	3.536	3.827	3.701	3.791	3.67	3.776	3.521	3.027	3.382	1.883	3.488	1.841	3.615	1.422	2.003	3.659	3.634	3.758	3.627	3.733	3.596	3.773	3.358	2.674	1.099	3.692	3.614	3.728	2.155	3.638	3.055
EH0 E226A (0.1 mg/ml stock)
Time	A7	B7	C7	D7	E7	F7	G7	H7	I7	J7	K7	L7	M7	N7	O7	P7	A8	B8	C8	D8	E8	F8	G8	H8	I8	J8	K8	L8	M8	N8	O8	P8	A9	B9	C9	D9	E9	F9	G9	H9	I9	J9	K9	L9	M9	N9	O9	P9	A10
0	3.539	3.539	3.539	3.539	3.539	3.531	3.141	3.539	3.245	3.591	3.621	3.595	3.652	3.477	3.539	3.539	3.397	3.61	3.617	3.793	3.518	3.639	3.649	3.669	3.529	3.639	3.527	3.523	3.614	3.441	3.505	3.505	3.418	3.621	3.682	3.58	3.624	3.484	3.676	3.53	3.532	3.525	3.525	3.508	3.525	3.564	3.452	3.494	3.085
5	1.637	3.348	1.843	1.081	2.224	3.549	3.03	2.092	3.103	3.537	3.584	3.611	3.635	3.467	1.722	2.909	3.376	3.572	3.605	3.799	3.491	3.615	3.626	3.626	3.56	3.608	3.504	3.48	3.563	3.426	3.51	3.085	3.319	3.544	3.643	3.582	3.595	3.501	3.659	3.504	3.552	2.775	1.152	3.51	3.527	3.538	3.419	3.511	2.559
10	1.29	3.088	1.469	1.064	1.855	3.502	3.009	1.743	2.961	3.531	3.566	3.556	3.646	3.415	1.454	2.63	3.327	3.618	3.571	3.787	3.539	3.606	3.641	3.626	3.553	3.583	3.541	3.447	3.565	3.39	3.451	2.979	3.25	3.557	3.67	3.558	3.587	3.493	3.686	3.495	3.527	2.753	0.997	3.478	3.547	3.526	3.388	3.492	2.355
15	1.174	2.79	1.318	1.054	1.624	3.512	2.979	1.527	2.801	3.524	3.519	3.593	3.614	3.42	1.325	2.411	3.316	3.599	3.559	3.771	3.513	3.61	3.64	3.694	3.548	3.595	3.486	3.417	3.593	3.358	3.469	2.83	3.205	3.573	3.656	3.552	3.603	3.493	3.668	3.488	3.527	2.736	0.908	3.502	3.504	3.499	3.342	3.485	2.278
20	1.138	2.513	1.252	1.052	1.492	3.525	2.961	1.398	2.7	3.513	3.545	3.578	3.609	3.392	1.262	2.222	3.325	3.626	3.55	3.758	3.547	3.592	3.628	3.637	3.553	3.576	3.464	3.403	3.564	3.359	3.499	2.731	3.168	3.547	3.646	3.573	3.62	3.475	3.663	3.471	3.528	2.72	0.864	3.479	3.513	3.521	3.279	3.483	2.255
25	1.131	2.273	1.22	1.051	1.419	3.477	2.954	1.315	2.625	3.496	3.516	3.593	3.574	3.38	1.232	2.064	3.312	3.617	3.542	3.779	3.587	3.624	3.633	3.662	3.533	3.553	3.492	3.332	3.601	3.33	3.466	2.647	3.145	3.518	3.663	3.578	3.602	3.496	3.659	3.467	3.515	2.714	0.829	3.478	3.51	3.527	3.249	3.49	2.248
30	1.127	2.063	1.2	1.045	1.372	3.497	2.938	1.258	2.549	3.518	3.535	3.578	3.578	3.374	1.214	1.931	3.323	3.607	3.538	3.737	3.601	3.618	3.618	3.629	3.566	3.555	3.459	3.32	3.572	3.281	3.484	2.573	3.128	3.543	3.673	3.595	3.634	3.49	3.636	3.467	3.521	2.702	0.807	3.495	3.511	3.522	3.234	3.492	2.251
35	1.132	1.911	1.189	1.042	1.337	3.486	2.937	1.219	2.477	3.502	3.538	3.562	3.574	3.357	1.203	1.823	3.34	3.608	3.521	3.785	3.637	3.62	3.615	3.669	3.555	3.561	3.472	3.274	3.565	3.249	3.451	2.509	3.1	3.543	3.66	3.573	3.603	3.499	3.666	3.491	3.496	2.698	0.791	3.49	3.533	3.526	3.193	3.501	2.258
40	1.141	1.778	1.175	1.042	1.313	3.513	2.938	1.189	2.414	3.519	3.529	3.602	3.556	3.342	1.197	1.731	3.34	3.621	3.538	3.789	3.642	3.592	3.619	3.66	3.557	3.536	3.475	3.254	3.556	3.216	3.465	2.444	3.106	3.546	3.679	3.581	3.605	3.494	3.621	3.458	3.512	2.688	0.78	3.483	3.506	3.507	3.157	3.483	2.271
45	1.149	1.674	1.174	1.043	1.281	3.534	2.944	1.167	2.355	3.499	3.553	3.565	3.566	3.33	1.189	1.652	3.354	3.592	3.537	3.792	3.679	3.617	3.662	3.622	3.563	3.526	3.454	3.217	3.564	3.201	3.465	2.386	3.093	3.544	3.665	3.586	3.623	3.497	3.646	3.496	3.514	2.686	0.771	3.487	3.521	3.53	3.137	3.477	2.286
50	1.161	1.589	1.164	1.043	1.26	3.506	2.953	1.151	2.301	3.497	3.525	3.582	3.516	3.313	1.183	1.584	3.37	3.617	3.531	3.772	3.662	3.598	3.632	3.665	3.552	3.548	3.49	3.188	3.555	3.159	3.454	2.326	3.091	3.549	3.683	3.599	3.63	3.508	3.652	3.495	3.519	2.68	0.763	3.502	3.522	3.537	3.104	3.479	2.293
55	1.174	1.521	1.157	1.044	1.243	3.523	2.962	1.136	2.254	3.527	3.538	3.589	3.523	3.297	1.179	1.528	3.369	3.673	3.518	3.749	3.651	3.605	3.628	3.66	3.579	3.551	3.486	3.165	3.564	3.119	3.452	2.269	3.093	3.549	3.694	3.596	3.64	3.515	3.623	3.496	3.519	2.675	0.759	3.501	3.515	3.521	3.074	3.482	2.307
60	1.178	1.466	1.152	1.051	1.228	3.538	2.982	1.118	2.208	3.518	3.525	3.596	3.518	3.284	1.177	1.478	3.362	3.611	3.56	3.752	3.648	3.602	3.618	3.642	3.575	3.573	3.458	3.128	3.552	3.091	3.465	2.216	3.081	3.563	3.676	3.591	3.645	3.496	3.667	3.522	3.522	2.667	0.753	3.494	3.503	3.509	3.051	3.487	2.32
65	1.179	1.425	1.149	1.051	1.216	3.537	2.994	1.109	2.168	3.529	3.552	3.592	3.502	3.286	1.176	1.438	3.332	3.647	3.536	3.786	3.653	3.611	3.614	3.665	3.563	3.538	3.462	3.105	3.561	3.059	3.447	2.169	3.091	3.561	3.696	3.618	3.626	3.513	3.65	3.534	3.554	2.67	0.749	3.523	3.51	3.521	3.015	3.479	2.331
70	1.186	1.391	1.148	1.053	1.206	3.529	2.99	1.093	2.125	3.544	3.539	3.567	3.486	3.286	1.175	1.406	3.354	3.656	3.547	3.763	3.707	3.567	3.639	3.68	3.543	3.527	3.477	3.079	3.545	3.017	3.468	2.123	3.095	3.571	3.708	3.605	3.661	3.514	3.634	3.537	3.531	2.662	0.747	3.528	3.51	3.519	2.991	3.48	2.339
75	1.187	1.374	1.146	1.053	1.198	3.531	3.01	1.091	2.086	3.534	3.571	3.581	3.466	3.26	1.174	1.378	3.201	3.667	3.545	3.736	3.724	3.595	3.635	3.665	3.557	3.527	3.459	3.046	3.536	2.995	3.441	2.075	3.095	3.546	3.669	3.616	3.676	3.516	3.649	3.518	3.541	2.66	0.744	3.528	3.536	3.525	2.971	3.503	2.349
80	1.198	1.371	1.141	1.054	1.192	3.555	3.012	1.086	2.047	3.552	3.561	3.572	3.464	3.257	1.173	1.355	3.205	3.618	3.533	3.768	3.644	3.607	3.647	3.641	3.57	3.54	3.449	3.015	3.536	2.957	3.46	2.026	3.015	3.593	3.708	3.62	3.657	3.511	3.664	3.534	3.531	2.657	0.741	3.479	3.52	3.502	2.942	3.495	2.358
85	1.194	1.377	1.144	1.058	1.186	3.526	3.023	1.082	2.011	3.544	3.555	3.561	3.47	3.244	1.174	1.335	3.204	3.633	3.539	3.798	3.654	3.603	3.612	3.681	3.597	3.512	3.452	2.994	3.53	2.915	3.46	1.979	2.992	3.589	3.697	3.611	3.664	3.511	3.663	3.544	3.527	2.652	0.74	3.541	3.515	3.526	2.923	3.475	2.363
90	1.195	1.392	1.144	1.061	1.183	3.553	3.032	1.079	1.977	3.551	3.571	3.584	3.467	3.231	1.176	1.319	3.211	3.656	3.553	3.811	3.716	3.586	3.667	3.651	3.615	3.525	3.452	2.963	3.522	2.88	3.439	1.935	2.993	3.602	3.707	3.611	3.646	3.516	3.666	3.535	3.537	2.647	0.738	3.546	3.532	3.533	2.897	3.492	2.371
95	1.198	1.41	1.143	1.064	1.18	3.53	3.044	1.08	1.943	3.549	3.572	3.595	3.452	3.222	1.179	1.306	3.216	3.633	3.581	3.797	3.688	3.574	3.638	3.661	3.582	3.515	3.446	2.938	3.522	2.846	3.454	1.892	2.996	3.582	3.689	3.614	3.67	3.542	3.66	3.548	3.527	2.64	0.737	3.538	3.485	3.545	2.868	3.489	2.379
100	1.202	1.43	1.142	1.067	1.179	3.533	3.048	1.077	1.91	3.568	3.544	3.562	3.443	3.21	1.181	1.296	3.204	3.629	3.574	3.757	3.719	3.578	3.646	3.715	3.574	3.516	3.454	2.905	3.524	2.812	3.433	1.849	3	3.563	3.734	3.614	3.651	3.544	3.677	3.539	3.513	2.637	0.736	3.534	3.511	3.524	2.849	3.506	2.385
105	1.17	1.45	1.144	1.073	1.178	3.552	3.062	1.078	1.877	3.564	3.58	3.592	3.447	3.207	1.181	1.289	3.138	3.623	3.57	3.789	3.714	3.579	3.646	3.666	3.563	3.525	3.45	2.877	3.546	2.774	3.454	1.807	3	3.602	3.735	3.609	3.66	3.532	3.697	3.542	3.498	2.63	0.735	3.544	3.522	3.538	2.828	3.501	2.393
110	1.177	1.468	1.143	1.078	1.179	3.547	3.064	1.071	1.846	3.555	3.586	3.592	3.428	3.201	1.183	1.282	3.125	3.654	3.572	3.767	3.668	3.615	3.642	3.681	3.574	3.505	3.421	2.846	3.524	2.743	3.438	1.767	3.003	3.584	3.702	3.628	3.66	3.538	3.68	3.55	3.517	2.63	0.735	3.556	3.512	3.522	2.802	3.473	2.397
115	1.188	1.488	1.142	1.082	1.183	3.539	3.067	1.064	1.816	3.581	3.567	3.599	3.447	3.179	1.186	1.276	3.14	3.639	3.583	3.812	3.691	3.58	3.626	3.683	3.578	3.514	3.434	2.815	3.496	2.701	3.451	1.731	3.005	3.572	3.704	3.634	3.636	3.538	3.692	3.571	3.529	2.625	0.734	3.552	3.523	3.545	2.787	3.481	2.4
120	1.196	1.505	1.145	1.088	1.188	3.563	3.075	1.063	1.792	3.564	3.582	3.61	3.413	3.184	1.19	1.273	3.155	3.653	3.555	3.772	3.703	3.637	3.666	3.664	3.563	3.483	3.441	2.784	3.522	2.671	3.432	1.7	3	3.595	3.719	3.651	3.663	3.519	3.678	3.542	3.528	2.618	0.734	3.54	3.507	3.523	2.759	3.481	2.404
125	1.203	1.523	1.146	1.092	1.193	3.515	3.078	1.059	1.765	3.572	3.565	3.619	3.411	3.178	1.193	1.27	3.169	3.648	3.558	3.753	3.705	3.606	3.661	3.69	3.572	3.494	3.424	2.756	3.471	2.634	3.441	1.662	2.997	3.579	3.717	3.628	3.688	3.557	3.705	3.557	3.519	2.618	0.733	3.525	3.511	3.542	2.742	3.518	2.408
130	1.204	1.538	1.145	1.096	1.199	3.527	3.078	1.057	1.738	3.578	3.568	3.592	3.391	3.17	1.193	1.269	3.156	3.678	3.602	3.767	3.692	3.59	3.623	3.669	3.593	3.49	3.431	2.729	3.505	2.598	3.439	1.63	2.985	3.571	3.72	3.646	3.694	3.522	3.698	3.56	3.525	2.612	0.732	3.523	3.539	3.518	2.719	3.479	2.412
135	1.212	1.551	1.149	1.102	1.206	3.545	3.091	1.054	1.715	3.578	3.58	3.615	3.407	3.158	1.196	1.268	3.145	3.674	3.59	3.767	3.715	3.579	3.649	3.691	3.597	3.475	3.43	2.703	3.481	2.564	3.442	1.598	2.969	3.587	3.715	3.637	3.669	3.554	3.661	3.542	3.523	2.607	0.731	3.574	3.513	3.548	2.701	3.526	2.416
140	1.216	1.564	1.149	1.106	1.215	3.545	3.105	1.051	1.693	3.594	3.596	3.585	3.419	3.146	1.197	1.269	3.148	3.656	3.585	3.753	3.695	3.587	3.635	3.695	3.593	3.467	3.429	2.671	3.493	2.53	3.433	1.566	2.956	3.62	3.731	3.617	3.674	3.527	3.677	3.584	3.529	2.601	0.731	3.589	3.504	3.529	2.678	3.51	2.422
145	1.22	1.576	1.148	1.111	1.224	3.551	3.112	1.049	1.672	3.567	3.591	3.619	3.413	3.136	1.198	1.269	3.139	3.669	3.603	3.766	3.672	3.585	3.639	3.68	3.587	3.472	3.423	2.642	3.471	2.494	3.416	1.535	2.935	3.652	3.713	3.638	3.68	3.577	3.71	3.566	3.539	2.595	0.731	3.635	3.508	3.545	2.66	3.472	2.428
150	1.223	1.586	1.154	1.119	1.233	3.52	3.11	1.04	1.653	3.577	3.615	3.565	3.395	3.145	1.201	1.271	3.136	3.639	3.589	3.752	3.689	3.628	3.625	3.683	3.615	3.455	3.434	2.611	3.481	2.466	3.412	1.507	2.916	3.58	3.708	3.595	3.668	3.545	3.673	3.572	3.5	2.592	0.729	3.587	3.511	3.534	2.64	3.497	2.427
155	1.233	1.593	1.154	1.125	1.243	3.55	3.113	1.042	1.635	3.588	3.612	3.608	3.402	3.129	1.204	1.274	3.14	3.658	3.582	3.791	3.706	3.608	3.646	3.673	3.622	3.455	3.403	2.585	3.482	2.432	3.433	1.479	2.89	3.583	3.728	3.645	3.683	3.528	3.676	3.569	3.523	2.581	0.728	3.593	3.501	3.554	2.619	3.486	2.429
160	1.238	1.601	1.154	1.13	1.252	3.548	3.121	1.038	1.618	3.548	3.599	3.612	3.41	3.122	1.208	1.277	3.135	3.648	3.603	3.815	3.666	3.615	3.623	3.64	3.609	3.445	3.402	2.558	3.495	2.399	3.425	1.454	2.869	3.578	3.758	3.623	3.68	3.562	3.678	3.562	3.549	2.578	0.727	3.58	3.528	3.549	2.6	3.487	2.431
165	1.239	1.607	1.158	1.136	1.262	3.533	3.116	1.039	1.603	3.547	3.586	3.591	3.393	3.117	1.207	1.281	3.146	3.666	3.59	3.737	3.689	3.635	3.655	3.661	3.606	3.433	3.403	2.532	3.465	2.368	3.407	1.429	2.834	3.549	3.729	3.603	3.653	3.544	3.681	3.586	3.529	2.571	0.726	3.582	3.505	3.499	2.582	3.498	2.434
170	1.243	1.613	1.16	1.143	1.272	3.542	3.116	1.042	1.589	3.578	3.597	3.598	3.382	3.114	1.211	1.287	3.149	3.679	3.613	3.801	3.671	3.609	3.65	3.655	3.568	3.419	3.403	2.502	3.481	2.334	3.437	1.405	2.806	3.578	3.729	3.616	3.684	3.559	3.687	3.562	3.505	2.563	0.724	3.621	3.488	3.548	2.562	3.459	2.439
175	1.25	1.619	1.162	1.147	1.28	3.532	3.125	1.035	1.576	3.58	3.596	3.597	3.392	3.106	1.213	1.293	3.148	3.693	3.59	3.793	3.698	3.61	3.629	3.686	3.593	3.435	3.4	2.478	3.477	2.304	3.442	1.385	2.784	3.577	3.729	3.645	3.698	3.551	3.664	3.572	3.533	2.557	0.723	3.616	3.515	3.529	2.543	3.469	2.434
180	1.251	1.624	1.161	1.151	1.289	3.524	3.123	1.037	1.563	3.551	3.592	3.586	3.383	3.088	1.214	1.3	3.144	3.677	3.604	3.78	3.687	3.616	3.658	3.693	3.59	3.404	3.385	2.448	3.468	2.272	3.424	1.364	2.757	3.572	3.748	3.599	3.692	3.529	3.672	3.566	3.512	2.549	0.721	3.614	3.517	3.504	2.523	3.496	2.439
185	1.257	1.626	1.166	1.155	1.298	3.515	3.122	1.037	1.552	3.551	3.581	3.615	3.368	3.08	1.219	1.309	3.149	3.66	3.633	3.853	3.638	3.624	3.655	3.698	3.591	3.426	3.399	2.422	3.481	2.241	3.398	1.344	2.729	3.58	3.709	3.667	3.662	3.549	3.69	3.553	3.522	2.542	0.722	3.608	3.494	3.518	2.506	3.485	2.437
190	1.263	1.631	1.17	1.161	1.305	3.53	3.118	1.039	1.543	3.57	3.566	3.611	3.37	3.079	1.223	1.318	3.15	3.655	3.627	3.792	3.671	3.6	3.622	3.661	3.601	3.403	3.393	2.399	3.475	2.212	3.42	1.326	2.704	3.556	3.762	3.623	3.658	3.547	3.715	3.582	3.531	2.538	0.722	3.617	3.529	3.535	2.491	3.509	2.442
195	1.258	1.636	1.171	1.167	1.312	3.534	3.117	1.041	1.535	3.563	3.574	3.576	3.38	3.076	1.225	1.329	3.141	3.646	3.585	3.748	3.706	3.617	3.653	3.682	3.545	3.384	3.385	2.369	3.447	2.185	3.413	1.309	2.673	3.548	3.738	3.64	3.689	3.552	3.665	3.559	3.504	2.531	0.722	3.629	3.492	3.536	2.477	3.466	2.442
200	1.262	1.638	1.175	1.174	1.318	3.548	3.124	1.041	1.527	3.577	3.601	3.59	3.363	3.068	1.227	1.339	3.139	3.679	3.61	3.759	3.704	3.619	3.638	3.675	3.573	3.366	3.382	2.343	3.472	2.156	3.414	1.294	2.65	3.55	3.738	3.661	3.676	3.539	3.659	3.57	3.502	2.525	0.722	3.608	3.494	3.526	2.465	3.51	2.445
205	1.265	1.64	1.179	1.179	1.325	3.508	3.112	1.043	1.521	3.59	3.582	3.603	3.362	3.061	1.229	1.351	3.062	3.662	3.627	3.779	3.687	3.606	3.648	3.696	3.565	3.364	3.367	2.316	3.462	2.13	3.432	1.28	2.621	3.555	3.758	3.624	3.709	3.533	3.709	3.578	3.519	2.517	0.722	3.611	3.503	3.549	2.448	3.497	2.45
210	1.276	1.64	1.18	1.181	1.33	3.539	3.118	1.047	1.515	3.592	3.619	3.593	3.353	3.065	1.231	1.364	3.051	3.677	3.608	3.796	3.684	3.599	3.652	3.661	3.55	3.344	3.363	2.291	3.436	2.105	3.397	1.268	2.589	3.528	3.734	3.655	3.671	3.547	3.679	3.565	3.512	2.514	0.721	3.607	3.5	3.526	2.437	3.49	2.453
215	1.274	1.376	1.18	1.186	1.337	3.539	3.122	1.05	1.511	3.563	3.6	3.568	3.347	3.053	1.236	1.377	3.042	3.656	3.607	3.797	3.653	3.604	3.644	3.67	3.566	3.333	3.368	2.261	3.459	2.079	3.399	1.257	2.567	3.545	3.751	3.628	3.697	3.565	3.725	3.583	3.518	2.507	0.722	3.601	3.479	3.516	2.425	3.467	2.458
220	1.278	1.401	1.183	1.192	1.341	3.541	3.119	1.053	1.506	3.564	3.56	3.6	3.349	3.051	1.24	1.391	3.03	3.669	3.612	3.799	3.693	3.605	3.629	3.668	3.574	3.328	3.371	2.239	3.422	2.054	3.407	1.247	2.545	3.538	3.771	3.667	3.692	3.58	3.647	3.56	3.502	2.499	0.723	3.586	3.499	3.493	2.417	3.476	2.464
225	1.291	1.411	1.188	1.195	1.346	3.531	3.133	1.057	1.502	3.598	3.557	3.584	3.362	3.041	1.243	1.404	3.005	3.671	3.622	3.833	3.693	3.595	3.623	3.68	3.61	3.32	3.361	2.217	3.465	2.031	3.376	1.236	2.518	3.556	3.742	3.647	3.696	3.568	3.7	3.577	3.504	2.498	0.723	3.582	3.511	3.545	2.404	3.502	2.468
230	1.3	1.407	1.193	1.197	1.35	3.55	3.129	1.06	1.5	3.587	3.572	3.591	3.34	3.035	1.247	1.417	3.004	3.714	3.628	3.753	3.72	3.615	3.648	3.688	3.577	3.321	3.332	2.196	3.432	2.007	3.417	1.226	2.496	3.55	3.757	3.627	3.734	3.556	3.665	3.569	3.487	2.492	0.723	3.577	3.487	3.502	2.394	3.505	2.466
235	1.299	1.398	1.195	1.199	1.354	3.546	3.142	1.065	1.497	3.59	3.6	3.582	3.334	3.027	1.252	1.429	3.009	3.704	3.619	3.796	3.669	3.599	3.635	3.655	3.592	3.299	3.329	2.173	3.414	1.983	3.39	1.216	2.469	3.543	3.72	3.639	3.716	3.554	3.696	3.573	3.515	2.487	0.724	3.584	3.487	3.524	2.387	3.487	2.467
240	1.298	1.395	1.198	1.203	1.358	3.537	3.136	1.07	1.495	3.58	3.588	3.606	3.331	3.018	1.255	1.442	2.981	3.683	3.635	3.818	3.708	3.62	3.65	3.682	3.565	3.294	3.334	2.153	3.434	1.961	3.384	1.208	2.447	3.548	3.746	3.619	3.686	3.562	3.695	3.593	3.49	2.481	0.723	3.562	3.479	3.529	2.381	3.47	2.471
245	1.303	1.39	1.201	1.203	1.361	3.54	3.123	1.073	1.493	3.558	3.581	3.598	3.328	3.016	1.26	1.455	2.99	3.674	3.643	3.764	3.708	3.614	3.652	3.673	3.554	3.271	3.315	2.134	3.416	1.939	3.39	1.199	2.425	3.504	3.744	3.654	3.681	3.591	3.698	3.568	3.468	2.479	0.722	3.597	3.506	3.519	2.376	3.513	2.477
250	1.317	1.386	1.204	1.202	1.364	3.532	3.136	1.079	1.492	3.599	3.589	3.612	3.314	3.012	1.264	1.468	2.977	3.682	3.653	3.759	3.729	3.606	3.65	3.675	3.591	3.271	3.326	2.114	3.399	1.918	3.39	1.193	2.404	3.512	3.727	3.634	3.677	3.553	3.692	3.589	3.492	2.472	0.722	3.583	3.508	3.525	2.37	3.506	2.483
255	1.316	1.388	1.206	1.202	1.367	3.545	3.141	1.084	1.492	3.577	3.568	3.552	3.327	3.009	1.268	1.479	2.959	3.623	3.625	3.833	3.703	3.619	3.664	3.659	3.56	3.244	3.316	2.095	3.432	1.899	3.382	1.188	2.382	3.536	3.723	3.634	3.719	3.541	3.697	3.572	3.466	2.469	0.722	3.554	3.469	3.505	2.366	3.492	2.491
260	1.32	1.389	1.209	1.203	1.37	3.56	3.143	1.089	1.492	3.579	3.6	3.606	3.32	3.01	1.272	1.491	2.95	3.69	3.639	3.784	3.715	3.608	3.649	3.669	3.559	3.241	3.314	2.078	3.417	1.878	3.392	1.182	2.361	3.541	3.734	3.61	3.702	3.55	3.666	3.561	3.481	2.464	0.721	3.61	3.512	3.501	2.364	3.485	2.493
265	1.329	1.392	1.213	1.204	1.372	3.532	3.15	1.094	1.491	3.571	3.567	3.599	3.313	2.997	1.277	1.502	2.962	3.672	3.644	3.815	3.706	3.59	3.665	3.647	3.593	3.23	3.302	2.059	3.399	1.857	3.362	1.177	2.338	3.535	3.748	3.653	3.72	3.587	3.704	3.574	3.486	2.461	0.722	3.578	3.489	3.517	2.359	3.509	2.497
270	1.336	1.393	1.217	1.203	1.375	3.548	3.144	1.099	1.491	3.581	3.582	3.596	3.305	2.994	1.281	1.514	2.924	3.672	3.644	3.786	3.724	3.61	3.62	3.668	3.564	3.22	3.309	2.042	3.38	1.838	3.369	1.173	2.315	3.523	3.775	3.68	3.711	3.572	3.688	3.587	3.471	2.454	0.722	3.592	3.482	3.506	2.354	3.473	2.505
275	1.336	1.402	1.22	1.203	1.379	3.545	3.145	1.105	1.494	3.58	3.567	3.58	3.308	2.997	1.281	1.524	2.921	3.683	3.614	3.795	3.695	3.624	3.649	3.706	3.564	3.205	3.288	2.024	3.403	1.82	3.359	1.175	2.295	3.511	3.771	3.641	3.757	3.566	3.697	3.56	3.491	2.451	0.721	3.557	3.49	3.526	2.35	3.479	2.508
280	1.343	1.407	1.223	1.202	1.382	3.537	3.15	1.11	1.494	3.571	3.579	3.607	3.316	2.98	1.285	1.532	2.902	3.701	3.645	3.789	3.687	3.615	3.64	3.657	3.572	3.2	3.293	2.005	3.409	1.802	3.356	1.174	2.279	3.505	3.787	3.642	3.705	3.541	3.693	3.562	3.462	2.447	0.722	3.569	3.498	3.499	2.35	3.475	2.512
285	1.345	1.41	1.225	1.209	1.384	3.577	3.154	1.114	1.496	3.572	3.574	3.563	3.307	2.986	1.288	1.541	2.903	3.699	3.626	3.777	3.712	3.641	3.651	3.678	3.573	3.201	3.284	1.989	3.392	1.783	3.374	1.17	2.259	3.518	3.707	3.636	3.756	3.57	3.712	3.586	3.465	2.443	0.722	3.56	3.495	3.487	2.346	3.481	2.515
290	1.347	1.415	1.229	1.213	1.386	3.56	3.155	1.117	1.499	3.567	3.565	3.576	3.324	2.979	1.285	1.549	2.906	3.685	3.631	3.796	3.692	3.638	3.657	3.667	3.569	3.182	3.279	1.974	3.397	1.765	3.361	1.168	2.242	3.515	3.727	3.644	3.702	3.579	3.682	3.569	3.47	2.438	0.722	3.56	3.486	3.51	2.344	3.486	2.521
295	1.357	1.418	1.232	1.212	1.388	3.545	3.155	1.123	1.501	3.575	3.575	3.598	3.301	2.98	1.287	1.557	2.888	3.66	3.668	3.8	3.677	3.612	3.64	3.68	3.563	3.156	3.279	1.959	3.366	1.75	3.35	1.164	2.221	3.514	3.747	3.66	3.718	3.573	3.681	3.577	3.47	2.436	0.723	3.557	3.502	3.496	2.342	3.468	2.528
300	1.357	1.417	1.237	1.209	1.389	3.544	3.161	1.126	1.503	3.572	3.579	3.587	3.283	2.968	1.293	1.565	2.886	3.678	3.654	3.805	3.643	3.611	3.623	3.648	3.545	3.15	3.276	1.942	3.393	1.735	3.357	1.161	2.208	3.491	3.759	3.644	3.759	3.564	3.698	3.569	3.471	2.431	0.723	3.556	3.487	3.481	2.341	3.488	2.535
305	1.358	1.424	1.241	1.207	1.391	3.572	3.169	1.13	1.506	3.549	3.574	3.591	3.292	2.975	1.294	1.572	2.866	3.696	3.627	3.777	3.711	3.637	3.644	3.668	3.546	3.146	3.265	1.929	3.407	1.721	3.353	1.159	2.192	3.523	3.733	3.638	3.711	3.564	3.681	3.572	3.478	2.429	0.723	3.555	3.464	3.493	2.34	3.459	2.54
310	1.362	1.426	1.244	1.208	1.393	3.561	3.166	1.135	1.508	3.584	3.581	3.575	3.289	2.955	1.296	1.578	2.867	3.711	3.633	3.82	3.675	3.63	3.64	3.626	3.551	3.138	3.269	1.914	3.368	1.706	3.347	1.158	2.177	3.513	3.74	3.635	3.72	3.58	3.713	3.565	3.458	2.426	0.723	3.532	3.457	3.489	2.339	3.495	2.545
315	1.37	1.424	1.248	1.207	1.394	3.543	3.17	1.138	1.51	3.581	3.59	3.587	3.279	2.958	1.303	1.584	2.794	3.69	3.641	3.778	3.678	3.62	3.641	3.688	3.547	3.125	3.24	1.9	3.373	1.693	3.353	1.159	2.16	3.512	3.719	3.658	3.705	3.547	3.679	3.58	3.451	2.422	0.723	3.551	3.499	3.494	2.337	3.475	2.556
320	1.373	1.429	1.251	1.204	1.396	3.575	3.163	1.141	1.514	3.602	3.575	3.606	3.293	2.966	1.305	1.59	2.803	3.674	3.656	3.85	3.686	3.608	3.666	3.691	3.553	3.117	3.257	1.886	3.388	1.682	3.347	1.159	2.141	3.493	3.747	3.648	3.702	3.565	3.728	3.584	3.445	2.418	0.723	3.563	3.473	3.504	2.333	3.476	2.557
325	1.373	1.432	1.256	1.202	1.397	3.563	3.162	1.146	1.517	3.545	3.583	3.595	3.261	2.957	1.311	1.595	2.808	3.661	3.643	3.844	3.706	3.661	3.69	3.689	3.562	3.108	3.244	1.872	3.379	1.67	3.347	1.156	2.131	3.521	3.772	3.666	3.713	3.584	3.692	3.588	3.469	2.415	0.724	3.53	3.459	3.503	2.334	3.482	2.563
330	1.375	1.435	1.259	1.202	1.399	3.552	3.179	1.15	1.519	3.597	3.59	3.587	3.283	2.951	1.319	1.601	2.788	3.676	3.644	3.779	3.657	3.659	3.672	3.658	3.576	3.1	3.245	1.859	3.366	1.659	3.352	1.154	2.119	3.489	3.686	3.67	3.724	3.56	3.691	3.592	3.428	2.411	0.725	3.544	3.479	3.495	2.332	3.499	2.573
335	1.375	1.435	1.264	1.2	1.401	3.561	3.175	1.155	1.523	3.578	3.575	3.589	3.286	2.948	1.321	1.606	2.798	3.679	3.678	3.803	3.67	3.651	3.638	3.672	3.538	3.087	3.24	1.848	3.363	1.649	3.357	1.152	2.108	3.512	3.741	3.648	3.713	3.555	3.711	3.57	3.436	2.408	0.725	3.535	3.463	3.496	2.329	3.485	2.579
340	1.385	1.442	1.266	1.198	1.402	3.546	3.172	1.159	1.526	3.573	3.572	3.573	3.268	2.951	1.329	1.611	2.804	3.679	3.681	3.78	3.614	3.612	3.64	3.681	3.554	3.073	3.233	1.835	3.35	1.638	3.348	1.153	2.094	3.475	3.775	3.643	3.746	3.568	3.726	3.566	3.433	2.407	0.724	3.545	3.476	3.479	2.325	3.487	2.586
345	1.387	1.441	1.27	1.195	1.404	3.545	3.171	1.163	1.53	3.58	3.6	3.582	3.268	2.945	1.339	1.616	2.792	3.661	3.654	3.788	3.646	3.651	3.633	3.677	3.54	3.056	3.216	1.823	3.344	1.629	3.348	1.151	2.084	3.508	3.731	3.642	3.727	3.556	3.729	3.574	3.434	2.404	0.725	3.537	3.489	3.496	2.324	3.481	2.589
350	1.393	1.444	1.274	1.195	1.196	3.573	3.167	1.167	1.532	3.575	3.571	3.579	3.262	2.939	1.347	1.62	2.799	3.681	3.681	3.773	3.639	3.636	3.635	3.703	3.562	3.047	3.227	1.811	3.361	1.619	3.343	1.15	2.072	3.495	3.732	3.614	3.721	3.597	3.678	3.573	3.414	2.4	0.725	3.536	3.456	3.481	2.32	3.5	2.592
355	1.387	1.446	1.278	1.194	1.197	3.578	3.181	1.171	1.535	3.591	3.599	3.583	3.27	2.944	1.354	1.625	2.801	3.711	3.685	3.727	3.678	3.646	3.646	3.657	3.564	3.031	3.219	1.799	3.346	1.611	3.335	1.152	2.06	3.491	3.705	3.657	3.753	3.589	3.708	3.568	3.423	2.395	0.725	3.546	3.471	3.487	2.315	3.496	2.594
360	1.386	1.454	1.282	1.191	1.202	3.578	3.164	1.175	1.538	3.55	3.593	3.603	3.262	2.937	1.366	1.629	2.793	3.692	3.672	3.804	3.683	3.615	3.67	3.677	3.582	3.04	3.213	1.788	3.368	1.602	3.327	1.151	2.049	3.488	3.736	3.641	3.723	3.605	3.722	3.593	3.432	2.394	0.725	3.54	3.473	3.514	2.314	3.481	2.599
1200	1.424	1.376	1.254	1.096	1.215	3.754	3.306	1.123	1.597	3.515	3.586	3.79	3.219	2.902	1.378	1.631	2.068	3.804	3.541	3.594	3.136	OVRFLW	3.839	OVRFLW	3.162	1.871	2.532	1.406	2.956	1.333	2.977	1.189	1.825	3.349	3.867	3.79	3.947	3.925	3.876	3.892	2.657	2.042	0.756	2.61	3.486	3.41	1.839	3.612	2.544
Y223A 0.1 mg-ml
Time (min)	A1	B1	C1	D1	E1	F1	G1	H1	I1	J1	K1	L1	M1	N1	O1	P1	A2	B2	C2	D2	E2	F2	G2	H2	I2	J2	K2	L2	M2	N2	O2	P2	A3	B3	C3	D3	E3	F3	G3	H3	I3	J3	K3	L3	M3	N3	O3	P3	A4
0	3.602	3.602	3.394	3.602	3.424	3.699	3.57	3.539	3.214	3.68	3.736	3.775	3.768	3.782	3.67	3.644	3.74	3.711	3.682	3.866	3.797	3.884	3.824	3.801	3.666	3.705	3.63	3.602	3.672	3.636	3.666	3.55	3.679	3.839	3.694	3.765	3.627	3.74	3.743	3.788	3.608	3.304	3.608	3.765	3.685	3.701	3.653	3.669	3.526
10	1.694	3.285	2.553	1.247	2.798	3.722	3.585	3.32	2.976	3.74	3.684	3.765	3.786	3.78	3.457	3.46	3.752	3.708	3.701	3.833	3.798	3.824	3.832	3.844	3.728	3.68	3.631	3.179	3.693	3.575	3.671	3.462	3.681	3.884	3.715	3.746	3.664	3.795	3.795	3.818	3.594	3.231	1.613	3.777	3.697	3.736	3.631	3.68	3.111
20	1.512	2.898	2.195	1.173	2.424	3.699	3.588	3.171	2.783	3.706	3.739	3.788	3.741	3.749	3.275	3.294	3.823	3.741	3.694	3.932	3.89	3.824	3.858	3.877	3.724	3.665	3.641	2.876	3.672	3.505	3.675	3.308	3.687	3.887	3.736	3.819	3.648	3.719	3.782	3.75	3.585	3.213	1.411	3.74	3.719	3.73	3.647	3.668	2.931
30	1.444	2.643	2.038	1.142	2.194	3.73	3.571	3.065	2.669	3.744	3.723	3.793	3.761	3.769	3.166	3.151	3.827	3.746	3.723	3.902	3.827	3.822	3.869	3.873	3.688	3.695	3.619	2.68	3.669	3.41	3.723	3.157	3.648	3.852	3.753	3.801	3.685	3.767	3.803	3.817	3.575	3.192	1.302	3.664	3.721	3.748	3.658	3.678	2.862
40	1.428	2.444	1.969	1.128	2.046	3.746	3.623	3.016	2.589	3.718	3.735	3.75	3.756	3.78	3.088	3.05	3.843	3.721	3.706	3.939	3.862	3.901	3.827	3.843	3.749	3.687	3.622	2.534	3.7	3.284	3.701	3.009	3.614	3.855	3.724	3.799	3.685	3.785	3.773	3.779	3.55	3.189	1.225	3.542	3.713	3.733	3.672	3.705	2.815
50	1.412	2.284	1.91	1.134	1.955	3.725	3.64	2.99	2.524	3.727	3.692	3.767	3.788	3.788	3.026	2.945	3.857	3.751	3.697	3.953	3.855	3.924	3.83	3.857	3.745	3.707	3.663	2.424	3.697	3.212	3.648	2.868	3.612	3.813	3.771	3.79	3.689	3.764	3.858	3.764	3.568	3.197	1.187	3.513	3.716	3.698	3.666	3.717	2.801
60	1.408	2.155	1.875	1.144	1.891	3.802	3.651	2.962	2.465	3.757	3.739	3.825	3.821	3.783	2.987	2.855	3.888	3.755	3.692	3.9	3.877	3.898	3.822	3.882	3.737	3.7	3.648	2.334	3.7	3.113	3.679	2.749	3.581	3.855	3.783	3.823	3.654	3.796	3.854	3.773	3.542	3.182	1.159	3.432	3.712	3.758	3.66	3.719	2.783
70	1.384	2.053	1.853	1.159	1.851	3.744	3.637	2.939	2.411	3.769	3.742	3.791	3.766	3.76	2.959	2.77	3.909	3.773	3.677	3.913	3.938	3.844	3.84	3.847	3.768	3.652	3.627	2.259	3.702	3.022	3.667	2.638	3.577	3.897	3.788	3.823	3.669	3.808	3.865	3.786	3.54	3.194	1.136	3.369	3.7	3.756	3.649	3.702	2.774
80	1.393	1.957	1.795	1.173	1.84	3.778	3.669	2.929	2.365	3.802	3.76	3.84	3.823	3.772	2.927	2.688	3.866	3.755	3.725	3.916	3.894	3.941	3.864	3.875	3.797	3.657	3.639	2.192	3.707	2.952	3.665	2.54	3.509	3.857	3.755	3.837	3.681	3.826	3.775	3.801	3.527	3.202	1.129	3.314	3.704	3.761	3.629	3.708	2.777
90	1.395	1.866	1.762	1.138	1.845	3.713	3.716	2.911	2.32	3.782	3.748	3.828	3.758	3.812	2.907	2.62	3.848	3.756	3.713	3.898	3.889	3.92	3.862	3.882	3.777	3.652	3.595	2.136	3.675	2.891	3.696	2.454	3.508	3.951	3.777	3.815	3.695	3.813	3.883	3.887	3.517	3.203	1.106	3.24	3.709	3.733	3.654	3.704	2.78
100	1.395	1.779	1.753	1.087	1.841	3.746	3.741	2.904	2.278	3.806	3.732	3.785	3.82	3.829	2.884	2.55	3.831	3.732	3.722	3.87	3.907	3.902	3.827	3.863	3.768	3.67	3.606	2.084	3.677	2.829	3.692	2.377	3.47	3.876	3.724	3.84	3.733	3.769	3.871	3.858	3.506	3.213	1.108	3.176	3.694	3.767	3.649	3.688	2.783
110	1.411	1.698	1.744	1.063	1.833	3.745	3.724	2.881	2.242	3.78	3.785	3.819	3.754	3.837	2.868	2.486	3.839	3.754	3.733	3.941	3.886	3.878	3.872	3.891	3.77	3.64	3.607	2.037	3.712	2.781	3.717	2.307	3.446	3.885	3.783	3.796	3.677	3.787	3.929	3.857	3.511	3.21	1.111	3.12	3.698	3.803	3.648	3.685	2.777
120	1.426	1.631	1.728	1.055	1.816	3.798	3.712	2.883	2.206	3.783	3.76	3.819	3.869	3.81	2.861	2.417	3.851	3.721	3.735	3.965	3.899	3.879	3.91	3.859	3.8	3.611	3.608	1.997	3.667	2.732	3.71	2.246	3.419	3.867	3.852	3.785	3.672	3.858	3.859	3.878	3.488	3.208	1.115	3.054	3.714	3.757	3.643	3.677	2.79
130	1.434	1.579	1.716	1.067	1.787	3.816	3.721	2.871	2.166	3.788	3.753	3.794	3.803	3.805	2.841	2.345	3.861	3.777	3.728	3.965	3.977	3.874	3.92	3.908	3.756	3.619	3.585	1.961	3.684	2.68	3.662	2.191	3.398	3.892	3.805	3.857	3.711	3.826	3.886	3.854	3.482	3.2	1.119	3.009	3.728	3.77	3.647	3.707	2.783
140	1.446	1.537	1.7	1.071	1.757	3.758	3.75	2.87	2.13	3.777	3.772	3.779	3.753	3.781	2.823	2.28	3.861	3.768	3.748	3.966	3.897	3.894	3.842	3.894	3.823	3.562	3.596	1.933	3.701	2.646	3.69	2.14	3.368	3.958	3.784	3.796	3.665	3.809	3.872	3.865	3.46	3.205	1.123	2.945	3.722	3.77	3.628	3.712	2.785
150	1.448	1.5	1.686	1.08	1.732	3.795	3.721	2.858	2.094	3.823	3.768	3.875	3.821	3.838	2.828	2.219	3.837	3.795	3.677	3.922	3.879	3.926	3.922	3.865	3.841	3.566	3.583	1.906	3.691	2.614	3.661	2.096	3.34	3.937	3.841	3.837	3.666	3.84	3.848	3.809	3.448	3.221	1.127	2.894	3.731	3.785	3.651	3.744	2.788
160	1.457	1.464	1.674	1.085	1.713	3.773	3.743	2.852	2.059	3.823	3.827	3.798	3.776	3.872	2.819	2.159	3.81	3.749	3.714	3.919	3.992	3.934	3.852	3.909	3.804	3.557	3.574	1.881	3.689	2.591	3.696	2.053	3.31	3.899	3.837	3.84	3.679	3.819	3.833	3.767	3.423	3.212	1.131	2.845	3.718	3.792	3.659	3.717	2.782
170	1.469	1.384	1.665	1.092	1.695	3.745	3.704	2.86	2.026	3.841	3.779	3.824	3.821	3.783	2.808	2.107	3.832	3.804	3.757	3.96	3.922	3.853	3.891	3.896	3.812	3.537	3.575	1.857	3.725	2.568	3.652	2	3.288	3.883	3.819	3.809	3.665	3.821	3.878	3.903	3.392	3.219	1.13	2.801	3.732	3.78	3.663	3.7	2.788
180	1.468	1.341	1.656	1.083	1.679	3.77	3.733	2.861	1.99	3.826	3.761	3.829	3.841	3.824	2.793	2.054	3.821	3.813	3.743	3.974	3.921	3.929	3.828	3.97	3.779	3.546	3.535	1.826	3.67	2.538	3.744	1.96	3.236	3.924	3.842	3.833	3.681	3.827	3.907	3.787	3.385	3.223	1.133	2.757	3.762	3.777	3.639	3.752	2.782
190	1.464	1.307	1.645	1.092	1.664	3.813	3.715	2.855	1.961	3.861	3.756	3.798	3.78	3.8	2.789	2.009	3.838	3.823	3.745	3.988	3.879	3.938	3.929	3.973	3.799	3.517	3.572	1.799	3.677	2.51	3.704	1.927	3.188	3.902	3.834	3.814	3.676	3.869	3.884	3.845	3.381	3.217	1.137	2.712	3.724	3.821	3.629	3.742	2.778
200	1.474	1.281	1.636	1.1	1.529	3.805	3.732	2.866	1.931	3.834	3.782	3.881	3.823	3.811	2.776	1.965	3.803	3.766	3.729	3.95	3.926	3.916	3.922	3.915	3.79	3.493	3.523	1.77	3.705	2.481	3.696	1.898	3.134	3.927	3.849	3.791	3.679	3.881	3.855	3.822	3.365	3.219	1.143	2.665	3.787	3.774	3.652	3.719	2.772
210	1.473	1.259	1.626	1.107	1.516	3.764	3.741	2.864	1.904	3.818	3.822	3.794	3.802	3.871	2.767	1.924	3.819	3.812	3.779	3.936	3.883	3.96	3.866	3.901	3.756	3.477	3.55	1.747	3.718	2.45	3.652	1.874	3.086	3.935	3.833	3.838	3.662	3.855	3.906	3.839	3.341	3.218	1.15	2.627	3.775	3.844	3.638	3.727	2.763
220	1.479	1.237	1.622	1.115	1.515	3.772	3.769	2.877	1.879	3.794	3.769	3.8	3.825	3.812	2.753	1.89	3.85	3.795	3.765	3.902	3.896	3.957	3.906	3.94	3.737	3.46	3.547	1.731	3.682	2.424	3.707	1.852	3.04	3.921	3.816	3.803	3.667	3.783	3.838	3.873	3.32	3.214	1.158	2.589	3.722	3.777	3.611	3.739	2.762
230	1.478	1.219	1.615	1.123	1.517	3.811	3.715	2.872	1.853	3.791	3.857	3.862	3.83	3.786	2.746	1.857	3.858	3.737	3.774	3.937	3.89	3.974	3.864	3.961	3.804	3.453	3.529	1.714	3.647	2.399	3.687	1.831	2.992	3.848	3.816	3.781	3.628	3.821	3.828	3.803	3.3	3.231	1.166	2.553	3.764	3.832	3.595	3.74	2.761
240	1.494	1.213	1.611	1.131	1.492	3.781	3.723	2.876	1.832	3.796	3.811	3.858	3.772	3.787	2.734	1.825	3.851	3.779	3.792	3.904	3.959	3.901	3.906	3.962	3.789	3.435	3.525	1.699	3.716	2.374	3.667	1.809	2.953	3.921	3.811	3.782	3.637	3.82	3.878	3.898	3.294	3.228	1.175	2.517	3.789	3.768	3.597	3.715	2.757
250	1.493	1.211	1.605	1.137	1.496	3.742	3.709	2.882	1.808	3.81	3.755	3.832	3.854	3.841	2.72	1.797	3.821	3.77	3.778	3.919	3.937	3.87	3.888	3.886	3.765	3.425	3.517	1.686	3.694	2.351	3.646	1.78	2.91	3.927	3.782	3.805	3.674	3.832	3.881	3.824	3.285	3.238	1.185	2.485	3.746	3.825	3.604	3.718	2.755
260	1.505	1.205	1.598	1.143	1.492	3.804	3.739	2.89	1.788	3.854	3.743	3.813	3.787	3.814	2.706	1.771	3.694	3.771	3.78	3.906	3.913	3.955	3.834	3.893	3.798	3.415	3.502	1.673	3.656	2.332	3.654	1.762	2.863	3.923	3.797	3.805	3.662	3.833	3.854	3.861	3.257	3.244	1.194	2.45	3.754	3.799	3.561	3.73	2.748
270	1.506	1.203	1.597	1.147	1.488	3.755	3.751	2.897	1.771	3.889	3.792	3.833	3.845	3.829	2.693	1.747	3.722	3.831	3.787	3.925	3.902	3.865	3.88	3.966	3.778	3.394	3.523	1.661	3.682	2.311	3.667	1.743	2.827	3.864	3.792	3.775	3.665	3.866	3.891	3.879	3.239	3.229	1.204	2.421	3.729	3.807	3.597	3.73	2.741
P46A 0.1 MG/ML
Time (min)	A1	B1	C1	D1	E1	F1	G1	H1	I1	J1	K1	L1	M1	N1	O1	P1	A2	B2	C2	D2	E2	F2	G2	H2	I2	J2	K2	L2	M2	N2	O2	P2	A3	B3	C3	D3	E3	F3	G3	H3	I3	J3	K3	L3	M3	N3	O3	P3	A4
0	3.533	3.533	3.533	3.533	3.533	3.533	3.11	2.692	3.212	3.473	3.691	3.776	3.738	3.648	3.648	3.286	3.697	3.704	3.757	3.93	3.778	3.829	3.826	3.856	3.734	3.639	3.704	3.719	3.735	3.678	3.712	3.712	3.757	3.77	3.694	3.785	3.681	3.724	3.818	3.586	3.596	2.785	3.863	3.863	3.758	3.764	3.684	3.651	3.566
5	1.322	2.378	2.085	1.092	1.901	3.534	3.017	2.421	2.983	3.471	3.625	3.697	3.642	3.596	2.239	2.857	3.718	3.683	3.735	3.906	3.782	3.792	3.836	3.867	3.75	3.634	3.709	3.63	3.732	3.625	3.687	1.308	3.727	3.808	3.688	3.799	3.654	3.735	3.755	3.604	3.572	2.709	1.11	3.832	3.724	3.764	3.688	3.671	2.4
10	1.304	2.011	1.705	1.072	1.585	3.559	2.957	2.297	2.849	3.464	3.629	3.726	3.649	3.58	1.993	2.481	3.723	3.71	3.72	3.935	3.802	3.835	3.862	3.869	3.741	3.599	3.676	3.461	3.715	3.611	3.755	1.282	3.729	3.792	3.715	3.754	3.723	3.751	3.855	3.639	3.62	2.707	1.022	3.841	3.713	3.737	3.593	3.737	2.342
15	1.31	1.916	1.549	1.059	1.429	3.542	2.913	2.203	2.692	3.445	3.642	3.715	3.582	3.554	1.871	2.207	3.658	3.707	3.732	3.904	3.824	3.809	3.862	3.867	3.733	3.539	3.678	3.326	3.737	3.497	3.666	1.252	3.73	3.799	3.676	3.85	3.704	3.702	3.779	3.625	3.603	2.677	0.993	3.846	3.758	3.722	3.597	3.69	2.324
20	1.308	1.765	1.47	1.046	1.346	3.56	2.894	2.131	2.569	3.442	3.573	3.702	3.535	3.525	1.791	2.014	3.655	3.724	3.759	3.868	3.838	3.837	3.882	3.834	3.686	3.486	3.656	3.196	3.719	3.377	3.689	1.223	3.708	3.78	3.7	3.822	3.737	3.694	3.775	3.654	3.553	2.644	0.984	3.795	3.761	3.709	3.568	3.678	2.318
25	1.3	1.639	1.423	1.039	1.292	3.541	2.88	2.077	2.464	3.461	3.548	3.717	3.477	3.516	1.732	1.869	3.656	3.724	3.724	3.922	3.832	3.866	3.824	3.842	3.732	3.432	3.647	3.059	3.696	3.235	3.68	1.198	3.709	3.754	3.699	3.805	3.727	3.707	3.783	3.63	3.561	2.612	0.982	3.8	3.756	3.738	3.533	3.681	2.331
30	1.293	1.56	1.391	1.036	1.265	3.569	2.876	2.036	2.373	3.468	3.557	3.667	3.403	3.523	1.691	1.757	3.645	3.724	3.722	3.905	3.914	3.865	3.897	3.887	3.696	3.385	3.635	2.947	3.726	3.106	3.673	1.179	3.741	3.735	3.714	3.799	3.736	3.697	3.77	3.654	3.549	2.583	0.985	3.8	3.743	3.713	3.475	3.699	2.326
35	1.295	1.503	1.373	1.034	1.244	3.515	2.871	2.004	2.294	3.454	3.542	3.688	3.369	3.535	1.656	1.671	3.62	3.657	3.729	3.86	3.806	3.843	3.829	3.875	3.731	3.304	3.601	2.84	3.713	2.971	3.698	1.165	3.688	3.753	3.727	3.812	3.713	3.705	3.81	3.634	3.532	2.559	0.988	3.785	3.729	3.772	3.45	3.689	2.325
40	1.299	1.461	1.353	1.033	1.23	3.511	2.875	1.979	2.224	3.463	3.505	3.688	3.341	3.512	1.625	1.601	3.588	3.706	3.75	3.876	3.86	3.859	3.926	3.904	3.704	3.266	3.58	2.743	3.675	2.852	3.655	1.156	3.709	3.742	3.729	3.816	3.721	3.709	3.815	3.679	3.532	2.532	0.992	3.75	3.72	3.706	3.408	3.679	2.332
45	1.313	1.431	1.337	1.035	1.212	3.531	2.873	1.958	2.16	3.442	3.506	3.637	3.299	3.531	1.598	1.545	3.572	3.718	3.728	3.848	3.799	3.876	3.87	3.894	3.741	3.221	3.534	2.66	3.689	2.729	3.648	1.15	3.719	3.775	3.748	3.806	3.741	3.712	3.846	3.656	3.5	2.501	0.994	3.811	3.681	3.777	3.36	3.667	2.336
50	1.336	1.414	1.322	1.038	1.205	3.503	2.878	1.94	2.101	3.468	3.488	3.659	3.261	3.515	1.573	1.502	3.568	3.708	3.73	3.891	3.886	3.847	3.872	3.915	3.735	3.15	3.567	2.589	3.715	2.615	3.686	1.147	3.696	3.726	3.724	3.842	3.719	3.727	3.823	3.658	3.496	2.472	0.996	3.793	3.68	3.737	3.352	3.717	2.342
55	1.369	1.402	1.313	1.043	1.196	3.531	2.884	1.924	2.058	3.434	3.493	3.645	3.238	3.548	1.553	1.467	3.552	3.752	3.726	3.888	3.853	3.891	3.899	3.897	3.728	3.115	3.555	2.522	3.675	2.515	3.639	1.146	3.725	3.744	3.762	3.823	3.752	3.7	3.886	3.69	3.482	2.446	0.998	3.721	3.743	3.698	3.29	3.716	2.348
60	1.405	1.396	1.307	1.046	1.197	3.545	2.889	1.911	2.016	3.445	3.484	3.637	3.207	3.539	1.536	1.441	3.558	3.695	3.742	3.879	3.834	3.85	3.921	3.841	3.72	3.074	3.522	2.451	3.669	2.42	3.69	1.148	3.71	3.739	3.747	3.805	3.724	3.721	3.831	3.691	3.486	2.422	0.995	3.779	3.727	3.727	3.259	3.681	2.352
65	1.437	1.397	1.302	1.04	1.196	3.542	2.897	1.897	1.974	3.452	3.467	3.622	3.182	3.531	1.521	1.423	3.525	3.712	3.707	3.894	3.839	3.853	3.905	3.934	3.76	3.021	3.495	2.386	3.64	2.336	3.68	1.153	3.72	3.785	3.719	3.787	3.725	3.733	3.865	3.661	3.479	2.397	0.997	3.773	3.714	3.749	3.216	3.678	2.354
70	1.466	1.401	1.299	1.041	1.208	3.536	2.902	1.884	1.936	3.466	3.454	3.63	3.148	3.539	1.508	1.412	3.541	3.732	3.725	3.892	3.784	3.872	3.901	3.913	3.686	2.98	3.497	2.327	3.627	2.256	3.678	1.16	3.715	3.768	3.794	3.839	3.748	3.72	3.829	3.662	3.456	2.379	0.998	3.758	3.706	3.739	3.201	3.697	2.364
75	1.493	1.41	1.295	1.043	1.206	3.548	2.907	1.874	1.901	3.46	3.44	3.612	3.117	3.547	1.497	1.407	3.495	3.728	3.756	3.86	3.834	3.897	3.862	3.871	3.713	2.937	3.473	2.269	3.616	2.189	3.642	1.171	3.67	3.766	3.77	3.801	3.732	3.752	3.837	3.683	3.451	2.364	0.992	3.79	3.666	3.686	3.177	3.695	2.364
80	1.515	1.416	1.295	1.047	1.209	3.535	2.917	1.863	1.871	3.476	3.464	3.605	3.099	3.555	1.489	1.405	3.483	3.735	3.766	3.88	3.85	3.92	3.9	3.872	3.749	2.887	3.453	2.215	3.606	2.126	3.655	1.186	3.716	3.758	3.769	3.85	3.775	3.718	3.812	3.722	3.458	2.351	0.996	3.793	3.713	3.747	3.14	3.685	2.369
85	1.534	1.419	1.295	1.05	1.22	3.534	2.911	1.855	1.843	3.464	3.439	3.564	3.094	3.543	1.482	1.407	3.51	3.749	3.781	3.881	3.844	3.91	3.954	3.901	3.733	2.842	3.452	2.168	3.607	2.069	3.633	1.203	3.703	3.789	3.79	3.8	3.73	3.721	3.827	3.713	3.445	2.34	1	3.74	3.726	3.714	3.12	3.699	2.376
90	1.545	1.428	1.296	1.053	1.232	3.528	2.919	1.846	1.818	3.45	3.442	3.589	3.059	3.572	1.476	1.411	3.478	3.718	3.773	3.887	3.866	3.858	3.923	3.863	3.774	2.803	3.445	2.122	3.585	2.019	3.671	1.223	3.728	3.819	3.75	3.834	3.822	3.746	3.82	3.728	3.428	2.328	1.001	3.771	3.673	3.722	3.094	3.727	2.38
95	1.553	1.437	1.299	1.056	1.191	3.527	2.934	1.839	1.795	3.443	3.425	3.546	3.033	3.54	1.471	1.416	3.472	3.737	3.795	3.857	3.793	3.945	3.915	3.961	3.743	2.762	3.43	2.078	3.598	1.972	3.633	1.244	3.673	3.744	3.802	3.866	3.724	3.744	3.839	3.685	3.415	2.316	1.004	3.751	3.703	3.75	3.074	3.688	2.386
100	1.56	1.445	1.302	1.061	1.193	3.513	2.941	1.832	1.774	3.455	3.418	3.53	3.023	3.566	1.466	1.424	3.481	3.712	3.754	3.884	3.788	3.865	3.885	3.942	3.728	2.721	3.422	2.037	3.575	1.93	3.642	1.265	3.689	3.78	3.793	3.851	3.716	3.722	3.869	3.73	3.403	2.304	1.007	3.748	3.699	3.733	3.048	3.679	2.389
105	1.567	1.452	1.305	1.064	1.198	3.511	2.938	1.826	1.754	3.482	3.402	3.527	2.998	3.543	1.462	1.434	3.455	3.703	3.752	3.846	3.877	3.943	3.885	3.887	3.754	2.681	3.394	1.998	3.602	1.892	3.634	1.287	3.678	3.755	3.748	3.848	3.822	3.764	3.855	3.754	3.391	2.289	1.006	3.736	3.716	3.74	3.032	3.664	2.395
110	1.572	1.456	1.308	1.069	1.194	3.561	2.94	1.817	1.735	3.458	3.4	3.538	2.974	3.535	1.46	1.443	3.464	3.73	3.756	3.858	3.808	3.845	3.979	3.951	3.743	2.643	3.37	1.96	3.575	1.858	3.642	1.308	3.704	3.809	3.765	3.824	3.767	3.769	3.875	3.702	3.389	2.28	1.009	3.715	3.692	3.758	3.009	3.704	2.399
115	1.577	1.46	1.314	1.074	1.197	3.532	2.947	1.809	1.717	3.448	3.395	3.524	2.971	3.563	1.456	1.453	3.441	3.691	3.754	3.867	3.876	3.928	3.892	3.844	3.78	2.607	3.363	1.926	3.57	1.827	3.635	1.329	3.664	3.757	3.787	3.822	3.77	3.769	3.857	3.707	3.352	2.268	1.011	3.745	3.712	3.739	2.992	3.672	2.4
120	1.583	1.46	1.318	1.077	1.203	3.516	2.958	1.803	1.701	3.474	3.418	3.508	2.952	3.543	1.453	1.463	3.394	3.756	3.732	3.955	3.854	3.913	3.882	3.876	3.73	2.572	3.36	1.892	3.554	1.796	3.686	1.346	3.676	3.784	3.787	3.833	3.805	3.754	3.855	3.718	3.34	2.257	1.013	3.708	3.681	3.759	2.972	3.678	2.407
125	1.585	1.458	1.322	1.083	1.21	3.526	2.943	1.796	1.687	3.465	3.385	3.494	2.937	3.559	1.454	1.472	3.384	3.734	3.752	3.893	3.859	3.904	3.903	3.941	3.729	2.533	3.358	1.86	3.574	1.767	3.645	1.366	3.674	3.729	3.752	3.82	3.747	3.704	3.889	3.763	3.343	2.246	1.016	3.687	3.667	3.737	2.957	3.703	2.407
130	1.589	1.456	1.326	1.086	1.21	3.526	2.969	1.79	1.672	3.437	3.386	3.522	2.917	3.576	1.456	1.479	3.388	3.751	3.763	3.872	3.875	3.871	3.925	3.945	3.721	2.506	3.329	1.83	3.535	1.739	3.657	1.383	3.638	3.778	3.798	3.87	3.732	3.74	3.906	3.76	3.341	2.235	1.019	3.698	3.646	3.749	2.934	3.719	2.412
135	1.589	1.452	1.332	1.089	1.208	3.524	2.968	1.783	1.661	3.435	3.389	3.507	2.908	3.568	1.46	1.486	3.378	3.735	3.734	3.893	3.863	3.912	3.894	3.934	3.703	2.477	3.31	1.803	3.543	1.715	3.577	1.398	3.653	3.766	3.82	3.844	3.758	3.721	3.876	3.755	3.334	2.225	1.018	3.68	3.694	3.721	2.917	3.695	2.414
140	1.349	1.45	1.341	1.095	1.212	3.522	2.959	1.777	1.65	3.444	3.394	3.488	2.903	3.536	1.468	1.492	3.335	3.706	3.741	3.877	3.817	3.91	3.929	3.908	3.691	2.447	3.305	1.777	3.544	1.694	3.605	1.414	3.638	3.754	3.827	3.817	3.76	3.732	3.868	3.727	3.32	2.216	1.022	3.668	3.662	3.713	2.9	3.725	2.418
145	1.341	1.449	1.345	1.101	1.205	3.529	2.964	1.772	1.64	3.42	3.388	3.505	2.889	3.557	1.474	1.496	3.322	3.72	3.772	3.845	3.851	3.928	3.924	3.874	3.709	2.416	3.287	1.754	3.51	1.674	3.632	1.429	3.648	3.74	3.808	3.886	3.819	3.741	3.837	3.759	3.317	2.208	1.028	3.645	3.663	3.746	2.89	3.681	2.419
150	1.347	1.45	1.353	1.105	1.212	3.547	2.963	1.769	1.63	3.417	3.384	3.487	2.88	3.554	1.482	1.5	3.308	3.72	3.751	3.898	3.845	3.928	3.937	3.863	3.674	2.389	3.276	1.731	3.534	1.657	3.596	1.442	3.632	3.734	3.787	3.879	3.761	3.797	3.89	3.731	3.3	2.2	1.034	3.685	3.663	3.778	2.866	3.707	2.426
155	1.347	1.45	1.36	1.11	1.214	3.518	2.972	1.764	1.619	3.438	3.395	3.508	2.866	3.538	1.487	1.503	3.294	3.752	3.738	3.905	3.824	3.946	3.92	3.89	3.724	2.36	3.266	1.71	3.515	1.641	3.584	1.454	3.618	3.718	3.777	3.859	3.789	3.729	3.867	3.777	3.282	2.177	1.04	3.677	3.674	3.724	2.834	3.668	2.43
160	1.354	1.449	1.365	1.114	1.214	3.527	2.976	1.759	1.611	3.424	3.396	3.507	2.858	3.563	1.496	1.505	3.291	3.712	3.724	3.851	3.838	3.919	3.931	3.952	3.7	2.333	3.271	1.689	3.483	1.626	3.594	1.46	3.619	3.727	3.77	3.845	3.8	3.75	3.943	3.743	3.282	2.169	1.045	3.658	3.68	3.742	2.822	3.687	2.435
165	1.358	1.449	1.369	1.117	1.216	3.531	2.975	1.754	1.601	3.406	3.385	3.488	2.849	3.585	1.515	1.506	3.269	3.735	3.728	3.86	3.818	3.953	3.894	3.886	3.732	2.309	3.245	1.67	3.485	1.613	3.605	1.47	3.609	3.707	3.776	3.811	3.778	3.753	3.878	3.74	3.265	2.162	1.05	3.648	3.644	3.692	2.813	3.73	2.44
170	1.359	1.447	1.372	1.125	1.221	3.527	2.98	1.752	1.592	3.418	3.373	3.503	2.848	3.555	1.53	1.507	3.27	3.743	3.745	3.881	3.877	3.886	3.869	3.904	3.696	2.285	3.24	1.652	3.469	1.601	3.588	1.478	3.616	3.709	3.777	3.889	3.79	3.773	3.896	3.769	3.245	2.155	1.032	3.597	3.669	3.747	2.801	3.699	2.445
175	1.359	1.447	1.377	1.128	1.219	3.545	2.985	1.748	1.585	3.421	3.382	3.5	2.831	3.597	1.545	1.509	3.262	3.773	3.763	3.819	3.827	3.893	3.948	3.884	3.694	2.26	3.224	1.634	3.458	1.591	3.574	1.486	3.622	3.679	3.794	3.879	3.827	3.748	3.894	3.768	3.239	2.148	1.037	3.619	3.658	3.722	2.783	3.7	2.448
180	1.364	1.448	1.386	1.132	1.228	3.509	2.983	1.744	1.579	3.428	3.336	3.471	2.822	3.576	1.551	1.509	3.249	3.734	3.767	3.898	3.837	3.946	3.91	3.923	3.653	2.236	3.209	1.617	3.473	1.583	3.575	1.495	3.568	3.705	3.82	3.897	3.78	3.776	3.878	3.748	3.226	2.141	1.043	3.592	3.632	3.768	2.77	3.705	2.453
185	1.363	1.447	1.392	1.138	1.226	3.557	2.98	1.74	1.572	3.412	3.372	3.487	2.814	3.55	1.555	1.51	3.21	3.757	3.792	3.912	3.776	3.948	3.933	3.866	3.664	2.213	3.196	1.601	3.471	1.577	3.572	1.497	3.582	3.72	3.811	3.816	3.781	3.764	3.848	3.803	3.222	2.133	1.05	3.589	3.641	3.716	2.757	3.695	2.458
190	1.365	1.446	1.399	1.145	1.23	3.516	2.989	1.738	1.566	3.405	3.368	3.459	2.801	3.568	1.568	1.51	3.224	3.707	3.73	3.887	3.818	3.95	3.945	3.88	3.685	2.191	3.186	1.587	3.442	1.572	3.566	1.504	3.545	3.707	3.773	3.865	3.775	3.772	3.905	3.775	3.206	2.127	1.056	3.615	3.658	3.717	2.743	3.757	2.459
195	1.373	1.445	1.403	1.145	1.228	3.521	2.991	1.736	1.559	3.403	3.385	3.45	2.8	3.573	1.572	1.509	3.22	3.694	3.735	3.863	3.839	3.943	3.918	3.974	3.687	2.168	3.16	1.573	3.42	1.568	3.584	1.511	3.564	3.719	3.761	3.873	3.811	3.755	3.919	3.762	3.186	2.118	1.063	3.584	3.665	3.701	2.729	3.732	2.463
200	1.373	1.444	1.409	1.153	1.224	3.536	2.991	1.733	1.554	3.417	3.353	3.454	2.783	3.534	1.575	1.508	3.198	3.711	3.767	3.864	3.777	3.939	3.961	3.953	3.684	2.146	3.143	1.56	3.439	1.564	3.601	1.513	3.534	3.695	3.796	3.827	3.764	3.784	3.912	3.775	3.167	2.111	1.069	3.597	3.654	3.753	2.718	3.707	2.466
205	1.38	1.445	1.417	1.158	1.214	3.523	2.992	1.732	1.547	3.407	3.349	3.431	2.786	3.588	1.58	1.51	3.196	3.761	3.731	3.874	3.801	3.997	3.94	3.967	3.669	2.123	3.142	1.547	3.409	1.562	3.57	1.516	3.521	3.721	3.785	3.865	3.781	3.72	3.93	3.747	3.161	2.105	1.076	3.598	3.651	3.718	2.708	3.689	2.471
210	1.377	1.444	1.42	1.162	1.222	3.521	2.995	1.732	1.542	3.419	3.35	3.419					3.167	3.711	3.753	3.88	3.843	3.915	3.947	3.891	3.66	2.102	3.127	1.536					3.504	3.702	3.789	3.855	3.801	3.794	3.879	3.721	3.144	2.099	1.027	3.577					2.475
Control no enzyme
Time (min)	A1	B1	C1	D1	E1	F1	G1	H1	I1	J1	K1	L1	M1	N1	O1	P1	A2	B2	C2	D2	E2	F2	G2	H2	I2	J2	K2	L2	M2	N2	O2	P2	A3	B3	C3	D3	E3	F3	G3	H3	I3	J3	K3	L3	M3	N3	O3	P3	A4
0	3.971	3.924	3.607	3.737	3.733	3.719	3.587	3.762	3.647	3.667	3.665	3.727	3.727	3.762	3.797	3.684	3.71	3.62	3.712	3.849	3.737	3.767	3.71	3.778	3.686	3.628	3.622	3.755	3.662	3.7	3.664	0.721	3.668	3.737	3.659	3.726	3.618	3.706	3.729	3.729	3.55	3.012	3.607	3.826	3.675	3.696	3.641	3.661	3.739
5	3.971	3.896	3.643	3.748	3.77	3.691	3.607	3.765	3.623	3.644	3.697	3.757	3.742	3.782	3.794	3.697	3.748	3.636	3.722	3.809	3.802	3.765	3.721	3.757	3.672	3.606	3.637	3.788	3.698	3.714	3.659	0.725	3.653	3.762	3.682	3.748	3.622	3.715	3.701	3.804	3.565	3.003	3.615	3.831	3.676	3.729	3.668	3.669	3.707
10	3.894	3.933	3.648	3.75	3.775	3.744	3.601	3.741	3.633	3.648	3.689	3.77	3.716	3.762	3.766	3.679	3.742	3.644	3.706	3.882	3.776	3.789	3.739	3.836	3.711	3.619	3.641	3.754	3.694	3.677	3.675	0.728	3.67	3.807	3.685	3.802	3.626	3.71	3.698	3.771	3.573	2.968	3.608	3.8	3.702	3.748	3.642	3.682	3.735
15	3.904	3.914	3.624	3.756	3.76	3.706	3.619	3.742	3.648	3.659	3.662	3.726	3.752	3.782	3.724	3.692	3.776	3.66	3.75	3.867	3.815	3.834	3.735	3.85	3.7	3.618	3.658	3.779	3.699	3.71	3.684	0.734	3.699	3.768	3.713	3.798	3.646	3.732	3.743	3.804	3.583	2.951	3.599	3.8	3.656	3.724	3.699	3.658	3.732
20	3.884	3.937	3.615	3.753	3.78	3.691	3.617	3.749	3.64	3.643	3.668	3.759	3.773	3.786	3.785	3.721	3.784	3.659	3.735	3.837	3.831	3.775	3.79	3.868	3.697	3.623	3.656	3.784	3.706	3.701	3.681	0.735	3.661	3.795	3.663	3.796	3.655	3.717	3.749	3.782	3.6	2.937	3.594	3.848	3.642	3.728	3.648	3.671	3.735
25	3.931	3.881	3.637	3.748	3.779	3.721	3.626	3.75	3.664	3.682	3.699	3.712	3.801	3.81	3.764	3.789	3.797	3.698	3.724	3.87	3.839	3.841	3.734	3.827	3.673	3.649	3.649	3.801	3.654	3.694	3.693	0.741	3.673	3.776	3.691	3.756	3.66	3.777	3.722	3.783	3.603	2.915	3.567	3.837	3.669	3.718	3.688	3.682	3.753
30	3.893	3.851	3.641	3.753	3.786	3.689	3.631	3.783	3.639	3.654	3.728	3.742	3.769	3.762	3.808	3.74	3.8	3.649	3.764	3.884	3.817	3.826	3.743	3.806	3.668	3.623	3.644	3.759	3.702	3.675	3.675	0.746	3.719	3.813	3.726	3.763	3.648	3.702	3.694	3.783	3.571	2.919	3.567	3.839	3.691	3.705	3.653	3.674	3.75
35	3.868	3.898	3.615	3.77	3.758	3.727	3.609	3.772	3.668	3.637	3.718	3.766	3.745	3.741	3.767	3.734	3.771	3.681	3.77	3.925	3.841	3.795	3.736	3.855	3.681	3.608	3.633	3.761	3.706	3.714	3.71	0.756	3.678	3.784	3.712	3.801	3.682	3.708	3.759	3.823	3.579	2.906	3.535	3.817	3.68	3.701	3.666	3.659	3.755
40	3.897	3.913	3.623	3.773	3.775	3.72	3.649	3.807	3.691	3.669	3.718	3.761	3.792	3.81	3.765	3.701	3.812	3.664	3.731	3.863	3.81	3.805	3.767	3.808	3.697	3.629	3.658	3.784	3.687	3.683	3.702	0.763	3.682	3.785	3.708	3.812	3.65	3.692	3.759	3.77	3.598	2.903	3.528	3.879	3.698	3.723	3.703	3.68	3.743
45	3.884	3.951	3.602	3.744	3.763	3.718	3.636	3.712	3.691	3.678	3.694	3.764	3.792	3.809	3.781	3.732	3.861	3.688	3.734	3.906	3.944	3.835	3.742	3.86	3.701	3.633	3.642	3.809	3.661	3.681	3.728	0.772	3.673	3.77	3.723	3.766	3.666	3.72	3.753	3.857	3.597	2.891	3.523	3.888	3.676	3.752	3.675	3.662	3.749
50	3.841	3.869	3.606	3.723	3.782	3.715	3.643	3.737	3.7	3.724	3.739	3.746	3.771	3.74	3.814	3.741	3.846	3.696	3.751	3.853	3.866	3.799	3.759	3.821	3.707	3.655	3.653	3.785	3.68	3.676	3.736	0.776	3.701	3.813	3.733	3.842	3.636	3.773	3.738	3.769	3.599	2.889	3.488	3.823	3.69	3.737	3.663	3.683	3.802
55	3.827	3.93	3.624	3.78	3.781	3.762	3.622	3.821	3.674	3.644	3.706	3.793	3.74	3.775	3.791	3.715	3.804	3.648	3.752	3.834	3.839	3.845	3.768	3.853	3.716	3.638	3.668	3.799	3.676	3.664	3.709	0.781	3.721	3.776	3.714	3.819	3.642	3.769	3.746	3.842	3.575	2.884	3.486	3.822	3.696	3.727	3.67	3.722	3.82
60	3.892	3.927	3.612	3.75	3.782	3.74	3.639	3.802	3.71	3.672	3.689	3.786	3.781	3.76	3.788	3.748	3.787	3.666	3.761	3.855	3.816	3.791	3.797	3.831	3.716	3.662	3.663	3.817	3.684	3.711	3.689	0.787	3.679	3.811	3.757	3.813	3.666	3.764	3.763	3.865	3.594	2.889	3.463	3.86	3.707	3.793	3.703	3.666	3.813
65	3.783	3.928	3.608	3.742	3.798	3.76	3.622	3.799	3.695	3.679	3.716	3.786	3.787	3.785	3.765	3.757	3.849	3.693	3.753	3.9	3.841	3.837	3.789	3.891	3.674	3.646	3.654	3.805	3.711	3.671	3.777	0.793	3.702	3.836	3.765	3.812	3.694	3.734	3.742	3.759	3.593	2.884	3.435	3.871	3.701	3.721	3.702	3.715	3.816
70	3.843	3.936	3.6	3.744	3.808	3.747	3.643	3.799	3.686	3.676	3.682	3.768	3.79	3.796	3.768	3.766	3.803	3.66	3.708	3.894	3.851	3.888	3.767	3.849	3.745	3.667	3.641	3.825	3.694	3.701	3.708	0.798	3.698	3.815	3.754	3.799	3.707	3.722	3.75	3.801	3.628	2.886	3.414	3.851	3.701	3.76	3.711	3.693	3.799
75	3.779	3.959	3.633	3.732	3.709	3.772	3.629	3.809	3.667	3.689	3.703	3.763	3.77	3.778	3.765	3.706	3.853	3.669	3.746	3.9	3.869	3.888	3.783	3.851	3.698	3.677	3.635	3.845	3.663	3.657	3.719	0.805	3.697	3.788	3.765	3.807	3.713	3.753	3.781	3.842	3.595	2.885	3.428	3.85	3.752	3.757	3.678	3.701	3.771
80	3.831	3.881	3.646	3.782	3.775	3.792	3.634	3.804	3.713	3.706	3.694	3.806	3.757	3.8	3.766	3.73	3.826	3.678	3.734	3.88	3.87	3.874	3.779	3.902	3.735	3.679	3.631	3.767	3.701	3.7	3.692	0.807	3.705	3.813	3.796	3.844	3.711	3.749	3.782	3.862	3.62	2.882	3.377	3.904	3.752	3.766	3.712	3.681	3.749
85	3.816	3.928	3.595	3.812	3.814	3.741	3.618	3.789	3.66	3.707	3.717	3.763	3.775	3.774	3.78	3.77	3.809	3.691	3.756	3.898	3.914	3.814	3.795	3.858	3.733	3.614	3.609	3.792	3.679	3.726	3.728	0.815	3.702	3.809	3.751	3.795	3.723	3.784	3.733	3.865	3.607	2.886	3.379	3.878	3.711	3.74	3.692	3.656	3.794
90	3.737	3.967	3.643	3.784	3.82	3.771	3.621	3.751	3.738	3.705	3.723	3.772	3.783	3.853	3.763	3.724	3.824	3.628	3.784	3.863	3.851	3.827	3.802	3.899	3.724	3.674	3.649	3.831	3.731	3.676	3.672	0.818	3.692	3.794	3.779	3.802	3.741	3.755	3.779	3.826	3.595	2.891	3.341	3.912	3.689	3.759	3.681	3.686	3.85
95	3.771	3.883	3.625	3.757	3.763	3.76	3.676	3.751	3.717	3.668	3.698	3.826	3.792	3.809	3.81	3.69	3.819	3.647	3.766	3.982	3.873	3.853	3.812	3.905	3.753	3.653	3.617	3.784	3.708	3.668	3.753	0.822	3.728	3.807	3.754	3.859	3.67	3.795	3.77	3.797	3.62	2.891	3.353	3.875	3.681	3.76	3.67	3.666	3.823
100	3.812	3.969	3.635	3.793	3.787	3.741	3.628	3.773	3.723	3.696	3.686	3.802	3.799	3.835	3.825	3.742	3.862	3.66	3.729	3.939	3.884	3.843	3.747	3.863	3.754	3.688	3.65	3.79	3.699	3.686	3.771	0.827	3.752	3.791	3.75	3.916	3.681	3.755	3.741	3.831	3.583	2.889	3.319	3.872	3.674	3.817	3.724	3.699	3.813
105	3.748	3.914	3.6	3.785	3.798	3.734	3.625	3.805	3.688	3.691	3.716	3.763	3.792	3.793	3.792	3.75	3.85	3.678	3.728	3.957	3.913	3.82	3.795	3.896	3.748	3.677	3.639	3.799	3.679	3.668	3.721	0.832	3.729	3.819	3.752	3.821	3.719	3.715	3.804	3.814	3.634	2.892	3.298	3.932	3.742	3.729	3.718	3.725	3.865
110	3.785	3.963	3.633	3.813	3.781	3.745	3.654	3.794	3.728	3.676	3.743	3.782	3.798	3.821	3.8	3.712	3.863	3.698	3.745	3.87	3.894	3.871	3.712	3.868	3.732	3.68	3.645	3.829	3.721	3.68	3.709	0.836	3.761	3.83	3.739	3.844	3.7	3.768	3.792	3.858	3.609	2.898	3.294	3.876	3.697	3.764	3.722	3.709	3.834
115	3.762	3.936	3.606	3.756	3.771	3.772	3.639	3.735	3.696	3.72	3.738	3.791	3.8	3.887	3.774	3.754	3.828	3.707	3.741	3.88	3.863	3.851	3.787	3.871	3.747	3.653	3.656	3.817	3.704	3.657	3.717	0.84	3.703	3.818	3.715	3.858	3.726	3.764	3.765	3.89	3.617	2.901	3.284	3.942	3.728	3.769	3.694	3.731	3.853
120	3.843	3.935	3.653	3.799	3.808	3.788	3.671	3.793	3.708	3.723	3.74	3.865	3.809	3.786	3.724	3.712	3.842	3.662	3.765	3.982	3.849	3.873	3.775	3.868	3.736	3.678	3.634	3.827	3.704	3.688	3.749	0.844	3.741	3.772	3.76	3.891	3.719	3.779	3.784	3.824	3.639	2.899	3.272	3.884	3.704	3.791	3.735	3.727	3.813
125	3.772	3.927	3.647	3.771	3.771	3.727	3.645	3.801	3.704	3.737	3.77	3.775	3.781	3.789	3.804	3.772	3.858	3.696	3.751	3.944	3.865	3.874	3.8	3.888	3.714	3.684	3.628	3.804	3.692	3.688	3.713	0.847	3.735	3.838	3.783	3.872	3.729	3.77	3.782	3.829	3.602	2.906	3.27	3.894	3.721	3.741	3.69	3.676	3.84
130	3.797	3.927	3.641	3.76	3.792	3.723	3.631	3.796	3.76	3.709	3.723	3.804	3.78	3.81	3.761	3.743	3.837	3.644	3.795	3.963	3.832	3.917	3.804	3.88	3.742	3.658	3.65	3.842	3.675	3.642	3.742	0.852	3.701	3.818	3.774	3.914	3.717	3.746	3.792	3.846	3.631	2.915	3.257	3.846	3.697	3.773	3.702	3.686	3.833
135	3.773	3.939	3.667	3.765	3.823	3.725	3.645	3.805	3.758	3.685	3.748	3.762	3.791	3.787	3.807	3.728	3.869	3.691	3.782	3.933	3.891	3.891	3.824	3.834	3.793	3.683	3.65	3.832	3.712	3.674	3.758	0.855	3.768	3.811	3.795	3.868	3.719	3.765	3.833	3.884	3.625	2.907	3.214	3.819	3.733	3.781	3.704	3.701	3.87
140	3.783	3.939	3.624	3.754	3.785	3.759	3.623	3.797	3.772	3.735	3.743	3.833	3.759	3.815	3.805	3.715	3.852	3.694	3.798	3.936	3.867	3.872	3.754	3.94	3.788	3.659	3.682	3.817	3.728	3.695	3.721	0.858	3.753	3.805	3.784	3.867	3.698	3.751	3.743	3.847	3.616	2.919	3.222	3.909	3.701	3.781	3.693	3.71	3.865
145	3.759	3.929	3.636	3.777	3.824	3.767	3.647	3.786	3.746	3.716	3.762	3.813	3.787	3.788	3.803	3.763	3.87	3.724	3.734	3.928	3.851	3.896	3.849	3.878	3.747	3.69	3.626	3.84	3.706	3.663	3.734	0.863	3.73	3.757	3.754	3.862	3.694	3.783	3.808	3.855	3.616	2.924	3.213	3.944	3.722	3.741	3.685	3.713	3.841
150	3.743	3.96	3.653	3.789	3.789	3.744	3.651	3.786	3.687	3.668	3.726	3.807	3.792	3.817	3.799	3.715	3.87	3.656	3.78	3.977	3.855	3.859	3.82	3.92	3.731	3.711	3.678	3.846	3.709	3.658	3.718	0.866	3.772	3.831	3.777	3.856	3.724	3.816	3.798	3.899	3.634	2.922	3.205	3.946	3.746	3.763	3.727	3.699	3.836
155	3.77	3.97	3.637	3.772	3.787	3.744	3.672	3.824	3.724	3.707	3.744	3.862	3.817	3.85	3.797	3.741	3.86	3.649	3.786	3.887	3.907	3.879	3.757	3.868	3.762	3.694	3.679	3.814	3.785	3.702	3.708	0.868	3.74	3.83	3.801	3.867	3.729	3.751	3.8	3.858	3.624	2.922	3.188	3.939	3.754	3.759	3.703	3.692	3.841
160	3.786	3.943	3.643	3.748	3.822	3.747	3.637	3.767	3.736	3.727	3.741	3.803	3.802	3.828	3.789	3.765	3.853	3.676	3.77	3.931	3.871	3.896	3.791	3.897	3.779	3.691	3.687	3.799	3.725	3.691	3.773	0.872	3.733	3.792	3.797	3.871	3.712	3.789	3.778	3.869	3.611	2.928	3.188	3.877	3.676	3.771	3.71	3.709	3.858
165	3.77	3.943	3.623	3.772	3.816	3.745	3.704	3.807	3.696	3.749	3.749	3.785	3.822	3.839	3.809	3.74	3.845	3.707	3.757	3.89	3.893	3.895	3.795	3.832	3.806	3.66	3.7	3.822	3.718	3.706	3.766	0.875	3.769	3.853	3.749	3.881	3.704	3.822	3.782	3.877	3.662	2.937	3.178	3.917	3.719	3.793	3.727	3.751	3.853
170	3.74	3.968	3.663	3.785	3.782	3.741	3.65	3.825	3.715	3.713	3.767	3.794	3.797	3.821	3.827	3.773	3.882	3.702	3.78	3.964	3.861	3.843	3.847	3.884	3.785	3.64	3.662	3.804	3.686	3.692	3.745	0.879	3.759	3.835	3.79	3.845	3.739	3.764	3.793	3.844	3.634	2.944	3.164	3.902	3.746	3.783	3.746	3.739	3.868
175	3.771	3.945	3.649	3.782	3.818	3.732	3.637	3.836	3.785	3.751	3.736	3.812	3.834	3.856	3.778	3.767	3.875	3.689	3.792	3.934	3.901	3.875	3.731	3.923	3.735	3.679	3.664	3.856	3.724	3.717	3.725	0.883	3.767	3.789	3.783	3.816	3.717	3.824	3.854	3.854	3.633	2.941	3.143	3.855	3.702	3.79	3.719	3.708	3.838
180	3.754	3.945	3.615	3.764	3.803	3.777	3.676	3.846	3.728	3.74	3.757	3.803	3.801	3.815	3.806	3.72	3.871	3.705	3.746	3.921	3.904	3.933	3.793	3.93	3.79	3.709	3.697	3.834	3.686	3.692	3.733	0.886	3.765	3.806	3.758	3.861	3.727	3.761	3.769	3.828	3.659	2.949	3.143	3.869	3.737	3.744	3.697	3.693	3.858
185	3.772	3.977	3.639	3.756	3.8	3.779	3.656	3.8	3.776	3.697	3.73	3.778	3.827	3.822	3.758	3.76	3.842	3.656	3.751	3.971	3.9	3.896	3.823	3.906	3.757	3.69	3.641	3.774	3.733	3.677	3.777	0.889	3.759	3.822	3.751	3.874	3.711	3.795	3.809	3.892	3.66	2.946	3.128	3.917	3.738	3.842	3.735	3.697	3.811
190	3.757	3.977	3.651	3.788	3.843	3.767	3.658	3.807	3.734	3.707	3.699	3.837	3.77	3.807	3.837	3.753	3.843	3.692	3.745	3.971	3.938	3.891	3.818	3.885	3.756	3.644	3.694	3.851	3.717	3.711	3.77	0.892	3.773	3.808	3.793	3.888	3.704	3.81	3.821	3.878	3.623	2.95	3.128	3.858	3.717	3.774	3.75	3.716	3.861
195	3.731	3.961	3.691	3.785	3.84	3.797	3.651	3.822	3.744	3.698	3.806	3.785	3.802	3.849	3.801	3.754	3.819	3.697	3.764	3.964	3.993	3.94	3.792	3.864	3.774	3.682	3.654	3.85	3.747	3.688	3.735	0.894	3.714	3.848	3.774	3.906	3.756	3.816	3.781	3.861	3.649	2.952	3.121	3.91	3.7	3.77	3.707	3.712	3.894
200	3.74	3.91	3.628	3.765	3.819	3.741	3.656	3.808	3.745	3.765	3.758	3.812	3.788	3.824	3.84	3.723	3.82	3.658	3.754	3.944	3.922	3.912	3.804	3.87	3.781	3.689	3.669	3.816	3.714	3.716	3.743	0.897	3.702	3.847	3.799	3.844	3.718	3.825	3.804	3.935	3.638	2.948	3.117	3.938	3.725	3.786	3.678	3.733	3.829
[truncated: 47 more columns]

## Sheet: B) Stock 1 mg ml-1
Table legend. B) Follow up hydrolysis, by the soluble enzymes (wild type and mutants), of a series of 96 carboxylic ester substrates (see panel C) by means of a high-throughput pH indicator assay in 384-well plates. The acid produced after ester bond cleavage by the hydrolytic enzyme induced a color change in the pH indicator that can be measured spectrophotometrically at 550 nm. The table provid…
EH0 (1 mg/ml stock)
Time (min)	A1	B1	C1	D1	E1	F1	G1	H1	I1	J1	K1	L1	M1	N1	O1	P1	A2	B2	C2	D2	E2	F2	G2	H2	I2	J2	K2	L2	M2	N2	O2	P2	A3	B3	C3	D3	E3	F3	G3	H3	I3	J3	K3	L3	M3	N3	O3	P3	A4
0	2.101	3.293	1.501	0.727	1.826	3.584	3.142	2.464	3.032	3.594	3.517	3.671	3.607	3.422	1.385	3.054	3.245	3.514	3.479	3.664	3.66	3.493	3.692	3.777	2.956	3.082	3.453	3.187	3.601	3.336	3.482	3.274	3.418	3.453	3.389	3.563	3.52	3.528	3.415	3.447	3.188	2.402	1.345	3.589	3.503	3.449	3.436	3.473	2.735
10	1.333	2.353	1.211	0.813	1.286	3.541	2.847	1.737	2.24	3.515	3.541	3.66	3.587	3.292	1.176	2.136	3.089	3.538	3.367	3.532	3.454	3.398	3.662	3.732	2.934	2.535	3.278	2.26	3.507	2.494	3.262	2.624	2.754	3.177	3.347	3.54	3.409	3.48	3.278	3.248	3.03	2.089	0.982	3.389	3.422	3.384	3.141	3.386	2.597
20	1.338	1.875	1.143	0.903	1.339	3.547	2.786	1.599	1.94	3.479	3.551	3.628	3.594	3.262	1.178	1.656	3.152	3.534	3.315	3.45	3.265	3.38	3.643	3.735	2.915	2.131	3.105	1.823	3.345	1.908	3.137	2.189	2.216	2.99	3.36	3.514	3.393	3.508	3.254	3.212	2.898	1.924	0.961	3.221	3.361	3.404	2.929	3.353	2.591
30	1.294	1.607	1.119	0.945	1.356	3.593	2.766	1.555	1.745	3.468	3.545	3.629	3.581	3.231	1.179	1.424	3.245	3.542	3.345	3.368	3.158	3.38	3.668	3.724	2.902	1.837	2.997	1.604	3.192	1.635	3.03	1.874	1.877	2.852	3.4	3.512	3.388	3.456	3.256	3.209	2.776	1.808	0.97	3.054	3.304	3.403	2.745	3.359	2.619
40	1.301	1.48	1.131	0.97	1.331	3.585	2.782	1.534	1.624	3.458	3.552	3.655	3.577	3.221	1.191	1.315	3.239	3.567	3.37	3.299	3.043	3.359	3.676	3.761	2.9	1.642	2.897	1.478	3.03	1.495	2.922	1.649	1.66	2.761	3.407	3.522	3.397	3.453	3.275	3.207	2.653	1.717	0.982	2.88	3.267	3.399	2.61	3.358	2.66
50	1.354	1.446	1.181	0.994	1.312	3.591	2.817	1.489	1.551	3.474	3.58	3.683	3.575	3.193	1.208	1.282	3.17	3.56	3.318	3.224	2.964	3.348	3.65	3.736	2.885	1.522	2.792	1.397	2.891	1.403	2.827	1.489	1.527	2.685	3.441	3.506	3.386	3.448	3.268	3.233	2.536	1.629	0.997	2.701	3.205	3.397	2.507	3.362	2.675
60	1.431	1.45	1.261	1.02	1.319	3.597	2.845	1.426	1.502	3.464	3.559	3.67	3.537	3.186	1.242	1.293	3.127	3.584	3.357	3.167	2.891	3.329	3.636	3.728	2.891	1.446	2.693	1.338	2.765	1.335	2.742	1.379	1.469	2.623	3.425	3.511	3.391	3.483	3.289	3.221	2.427	1.556	1.012	2.524	3.147	3.384	2.423	3.389	2.694
70	1.504	1.465	1.344	1.058	1.345	3.6	2.891	1.378	1.477	3.427	3.582	3.685	3.575	3.176	1.295	1.323	3.104	3.547	3.377	3.099	2.838	3.301	3.655	3.737	2.883	1.402	2.601	1.298	2.657	1.288	2.662	1.306	1.494	2.593	3.474	3.504	3.384	3.491	3.298	3.228	2.328	1.5	1.027	2.348	3.117	3.395	2.351	3.38	2.717
80	1.58	1.471	1.41	1.095	1.401	3.619	2.923	1.358	1.464	3.457	3.579	3.707	3.575	3.166	1.35	1.359	3.12	3.563	3.407	3.05	2.785	3.282	3.68	3.74	2.882	1.377	2.519	1.271	2.56	1.256	2.594	1.264	1.563	2.584	3.495	3.493	3.393	3.479	3.326	3.234	2.238	1.457	1.042	2.174	3.084	3.371	2.287	3.384	2.729
90	1.639	1.465	1.449	1.124	1.468	3.632	2.93	1.358	1.459	3.453	3.59	3.725	3.598	3.148	1.4	1.396	3.168	3.572	3.416	3.006	2.736	3.269	3.669	3.773	2.881	1.375	2.441	1.254	2.475	1.237	2.53	1.248	1.625	2.566	3.543	3.473	3.396	3.501	3.332	3.236	2.153	1.422	1.061	2.001	3.063	3.388	2.225	3.356	2.745
100	1.682	1.462	1.469	1.145	1.522	3.649	2.943	1.381	1.458	3.442	3.604	3.717	3.591	3.133	1.444	1.428	3.217	3.559	3.422	2.968	2.686	3.244	3.656	3.709	2.881	1.392	2.359	1.252	2.396	1.227	2.47	1.254	1.675	2.538	3.52	3.498	3.396	3.491	3.344	3.213	2.075	1.399	1.081	1.832	3.027	3.385	2.171	3.382	2.761
110	1.711	1.46	1.483	1.157	1.553	3.627	2.964	1.429	1.455	3.446	3.589	3.705	3.596	3.121	1.478	1.449	3.188	3.58	3.427	2.936	2.63	3.217	3.696	3.747	2.887	1.422	2.265	1.263	2.321	1.226	2.411	1.277	1.725	2.502	3.543	3.437	3.389	3.506	3.37	3.22	2.004	1.385	1.1	1.675	3.006	3.385	2.123	3.368	2.773
120	1.728	1.459	1.494	1.164	1.568	3.64	2.998	1.496	1.454	3.473	3.61	3.688	3.633	3.097	1.502	1.464	3.163	3.563	3.427	2.909	2.569	3.216	3.665	3.788	2.886	1.459	2.201	1.281	2.256	1.234	2.358	1.308	1.768	2.46	3.534	3.429	3.38	3.51	3.385	3.211	1.939	1.37	1.12	1.552	2.977	3.379	2.079	3.4	2.777
130	1.575	1.457	1.501	1.169	1.577	3.664	3.034	1.561	1.456	3.47	3.628	3.72	3.599	3.084	1.518	1.47	2.837	3.627	3.423	2.879	2.513	3.231	3.694	3.746	2.841	1.495	2.139	1.302	2.202	1.246	2.301	1.343	1.804	2.417	3.549	3.421	3.373	3.496	3.398	3.229	1.879	1.366	1.138	1.472	2.953	3.371	2.039	3.392	2.785
140	1.585	1.453	1.505	1.174	1.581	3.655	3.066	1.622	1.454	3.477	3.622	3.709	3.623	3.076	1.53	1.469	2.833	3.581	3.405	2.841	2.457	3.234	3.668	3.769	2.831	1.528	2.079	1.326	2.155	1.263	2.258	1.374	1.835	2.369	3.532	3.431	3.346	3.541	3.412	3.205	1.829	1.366	1.155	1.417	2.931	3.362	2.01	3.398	2.786
150	1.603	1.451	1.508	1.178	1.586	3.66	3.085	1.669	1.454	3.452	3.621	3.695	3.642	3.058	1.537	1.472	2.861	3.58	3.413	2.803	2.408	3.228	3.678	3.777	2.816	1.554	2.019	1.347	2.113	1.284	2.216	1.401	1.86	2.328	3.56	3.401	3.356	3.545	3.425	3.199	1.781	1.367	1.17	1.382	2.915	3.364	1.985	3.388	2.791
160	1.625	1.449	1.511	1.183	1.586	3.638	3.104	1.699	1.453	3.474	3.611	3.793	3.656	3.05	1.544	1.471	2.848	3.617	3.452	2.757	2.357	3.229	3.721	3.829	2.799	1.573	1.958	1.366	2.084	1.304	2.181	1.424	1.886	2.284	3.54	3.385	3.332	3.547	3.436	3.199	1.738	1.378	1.183	1.361	2.892	3.346	1.967	3.391	2.802
170	1.591	1.447	1.511	1.185	1.587	3.655	3.121	1.723	1.446	3.441	3.605	3.764	3.631	3.028	1.548	1.467	2.577	3.598	3.426	2.702	2.31	3.245	3.667	3.771	2.759	1.587	1.925	1.383	2.062	1.325	2.151	1.442	1.906	2.243	3.574	3.359	3.307	3.501	3.459	3.171	1.702	1.388	1.194	1.346	2.871	3.348	1.952	3.375	2.81
180	1.626	1.447	1.513	1.187	1.585	3.64	3.13	1.738	1.446	3.449	3.639	3.736	3.655	3.018	1.553	1.464	2.54	3.59	3.438	2.653	2.268	3.214	3.7	3.758	2.719	1.596	1.864	1.395	2.047	1.344	2.123	1.456	1.926	2.205	3.577	3.339	3.312	3.522	3.488	3.168	1.669	1.406	1.205	1.342	2.852	3.331	1.94	3.392	2.813
190	1.65	1.443	1.513	1.188	1.586	3.665	3.137	1.751	1.441	3.449	3.636	3.711	3.679	3.002	1.555	1.464	2.442	3.609	3.431	2.602	2.225	3.221	3.691	3.793	2.689	1.598	1.81	1.403	2.041	1.361	2.101	1.468	1.941	2.169	3.542	3.309	3.291	3.493	3.487	3.149	1.641	1.421	1.212	1.345	2.832	3.326	1.928	3.396	2.813
200	1.667	1.442	1.514	1.19	1.583	3.64	3.141	1.762	1.438	3.447	3.603	3.704	3.681	2.988	1.563	1.47	2.419	3.606	3.445	2.559	2.187	3.198	3.67	3.773	2.656	1.597	1.765	1.406	2.039	1.377	2.079	1.477	1.96	2.132	3.601	3.305	3.259	3.502	3.473	3.135	1.618	1.439	1.217	1.352	2.818	3.311	1.918	3.385	2.828
E226A (1 mg/ml stock)
Time (min)	A7	B7	C7	D7	E7	F7	G7	H7	I7	J7	K7	L7	M7	N7	O7	P7	A8	B8	C8	D8	E8	F8	G8	H8	I8	J8	K8	L8	M8	N8	O8	P8	A9	B9	C9	D9	E9	F9	G9	H9	I9	J9	K9	L9	M9	N9	O9	P9	A10
0	1.718	3.766	1.216	0.936	1.395	3.522	2.538	1.449	2.941	3.462	3.258	3.474	3.259	3.04	1.374	3.001	3.145	3.638	3.539	3.731	3.532	3.742	3.78	3.807	3.341	3.265	3.272	2.751	3.622	2.853	3.574	2.95	3.49	3.418	3.84	3.634	3.607	3.486	3.557	3.521	3.354	2.053	1.028	3.627	3.572	3.468	3.299	3.582	2.809
10	1.044	2.532	1.083	0.973	0.909	3.406	2.099	0.959	1.855	3.163	2.936	3.36	3.068	2.657	1.055	2.09	2.628	3.618	3.333	3.431	3.109	3.627	3.752	3.74	3.272	2.512	2.799	1.564	3.235	1.422	3.482	1.973	2.34	2.942	3.785	3.567	3.47	3.455	3.523	3.298	2.98	1.561	0.705	3.232	3.302	3.252	2.566	3.436	2.689
20	1.096	1.804	1.032	0.978	0.934	3.369	2.022	1.044	1.52	3.092	2.874	3.336	2.935	2.497	1.058	1.452	2.376	3.628	3.34	3.238	2.86	3.481	3.757	3.755	3.214	1.959	2.51	1.29	2.886	1.165	3.247	1.494	1.689	2.653	3.751	3.523	3.405	3.449	3.523	3.246	2.697	1.349	0.697	2.841	3.085	3.194	2.2	3.356	2.675
30	1.113	1.448	1.017	0.98	0.953	3.345	2.035	1.077	1.369	3.042	2.864	3.308	2.807	2.37	1.065	1.232	2.258	3.673	3.345	3.082	2.644	3.367	3.725	3.754	3.17	1.579	2.255	1.246	2.565	1.101	3.101	1.294	1.42	2.455	3.769	3.48	3.39	3.414	3.495	3.203	2.422	1.249	0.701	2.46	2.919	3.155	1.992	3.332	2.699
40	1.126	1.272	1.023	0.985	0.972	3.33	2.068	1.096	1.303	3.01	2.857	3.287	2.716	2.252	1.075	1.162	2.21	3.645	3.367	2.924	2.459	3.261	3.751	3.725	3.127	1.353	2.039	1.232	2.302	1.085	2.966	1.227	1.308	2.278	3.702	3.458	3.368	3.406	3.498	3.172	2.179	1.201	0.706	2.114	2.77	3.121	1.848	3.323	2.719
50	1.146	1.199	1.045	0.993	0.991	3.338	2.1	1.112	1.274	2.971	2.865	3.271	2.61	2.138	1.087	1.137	2.147	3.655	3.399	2.788	2.279	3.127	3.732	3.736	3.081	1.237	1.855	1.224	1.994	1.082	2.835	1.206	1.303	2.116	3.721	3.429	3.336	3.398	3.493	3.169	1.971	1.177	0.71	1.81	2.624	3.086	1.74	3.3	2.734
60	1.178	1.193	1.079	1.004	1.008	3.351	2.128	1.129	1.257	2.939	2.868	3.261	2.522	2.035	1.1	1.131	2.081	3.616	3.398	2.647	2.132	3.002	3.757	3.757	3.036	1.186	1.697	1.223	1.807	1.084	2.711	1.2	1.372	1.986	3.757	3.364	3.305	3.384	3.477	3.16	1.796	1.17	0.715	1.563	2.497	3.048	1.649	3.294	2.738
70	1.225	1.243	1.122	1.019	1.022	3.359	2.15	1.144	1.246	2.902	2.867	3.244	2.429	1.933	1.112	1.14	2.024	3.64	3.402	2.51	1.998	2.877	3.73	3.744	2.995	1.167	1.563	1.223	1.665	1.088	2.586	1.202	1.496	1.877	3.75	3.327	3.281	3.405	3.504	3.14	1.644	1.167	0.719	1.39	2.385	3.021	1.579	3.282	2.75
80	1.272	1.329	1.169	1.035	1.032	3.366	2.171	1.161	1.239	2.863	2.876	3.219	2.353	1.841	1.125	1.16	1.976	3.603	3.417	2.377	1.878	2.772	3.739	3.764	2.956	1.162	1.455	1.225	1.557	1.096	2.478	1.215	1.595	1.791	3.746	3.29	3.256	3.361	3.506	3.144	1.521	1.167	0.724	1.303	2.285	2.982	1.527	3.285	2.754
90	1.306	1.429	1.216	1.052	1.039	3.382	2.182	1.179	1.233	2.827	2.866	3.209	2.276	1.755	1.143	1.189	1.942	3.691	3.41	2.248	1.773	2.673	3.773	3.728	2.912	1.165	1.371	1.229	1.482	1.105	2.373	1.233	1.657	1.72	3.755	3.233	3.231	3.336	3.507	3.126	1.424	1.169	0.729	1.284	2.198	2.95	1.487	3.266	2.762
100	1.329	1.523	1.26	1.069	1.046	3.392	2.191	1.194	1.23	2.779	2.862	3.171	2.202	1.682	1.162	1.224	1.914	3.643	3.399	2.127	1.684	2.585	3.764	3.715	2.879	1.171	1.305	1.232	1.429	1.117	2.278	1.255	1.69	1.657	3.74	3.174	3.216	3.345	3.476	3.074	1.35	1.172	0.734	1.289	2.12	2.913	1.457	3.242	2.774
110	1.343	1.606	1.297	1.086	1.054	3.388	2.194	1.209	1.228	2.738	2.845	3.149	2.134	1.616	1.185	1.262	1.89	3.66	3.418	2.01	1.61	2.504	3.758	3.729	2.835	1.178	1.252	1.241	1.39	1.131	2.184	1.284	1.704	1.599	3.783	3.109	3.181	3.335	3.503	3.049	1.321	1.176	0.739	1.295	2.047	2.879	1.432	3.243	2.743
120	1.35	1.67	1.329	1.104	1.063	3.388	2.189	1.223	1.229	2.693	2.835	3.139	2.069	1.56	1.212	1.301	1.854	3.633	3.421	1.904	1.552	2.429	3.75	3.761	2.794	1.188	1.21	1.249	1.363	1.148	2.097	1.315	1.711	1.547	3.831	3.06	3.144	3.338	3.503	3.013	1.3	1.182	0.744	1.299	1.984	2.841	1.417	3.223	2.737
130	1.353	1.718	1.352	1.119	1.073	3.395	2.175	1.234	1.231	2.652	2.822	3.113	2.01	1.511	1.241	1.338	1.822	3.664	3.414	1.811	1.511	2.362	3.736	3.729	2.748	1.198	1.184	1.258	1.347	1.165	2.015	1.348	1.716	1.5	3.753	2.994	3.123	3.297	3.475	2.983	1.287	1.188	0.75	1.304	1.926	2.797	1.409	3.221	2.738
140	1.357	1.763	1.372	1.131	1.087	3.385	2.167	1.246	1.235	2.61	2.803	3.086	1.955	1.473	1.274	1.377	1.799	3.679	3.431	1.73	1.484	2.303	3.772	3.705	2.711	1.209	1.169	1.268	1.338	1.183	1.939	1.384	1.717	1.462	3.833	2.924	3.095	3.283	3.479	2.961	1.283	1.196	0.754	1.306	1.874	2.764	1.403	3.211	2.734
150	1.36	1.799	1.387	1.143	1.104	3.388	2.162	1.257	1.24	2.565	2.786	3.07	1.902	1.443	1.309	1.412	1.777	3.705	3.421	1.665	1.471	2.25	3.713	3.733	2.667	1.22	1.16	1.28	1.335	1.2	1.871	1.417	1.717	1.429	3.817	2.86	3.069	3.261	3.478	2.913	1.285	1.205	0.761	1.311	1.827	2.729	1.399	3.203	2.73
160	1.362	1.83	1.399	1.153	1.122	3.391	2.16	1.266	1.246	2.527	2.749	3.048	1.856	1.42	1.342	1.447	1.757	3.673	3.438	1.613	1.466	2.202	3.756	3.753	2.626	1.233	1.156	1.291	1.335	1.217	1.807	1.445	1.717	1.401	3.814	2.794	3.043	3.254	3.497	2.881	1.288	1.214	0.766	1.316	1.784	2.693	1.402	3.199	2.729
170	1.364	1.852	1.41	1.163	1.142	3.406	2.158	1.275	1.254	2.49	2.716	3.022	1.812	1.406	1.373	1.474	1.74	3.628	3.419	1.574	1.474	2.156	3.781	3.713	2.588	1.244	1.154	1.302	1.341	1.233	1.746	1.464	1.714	1.377	3.841	2.727	3.025	3.233	3.446	2.838	1.293	1.224	0.771	1.321	1.744	2.658	1.405	3.181	2.722
180	1.364	1.872	1.417	1.172	1.163	3.395	2.154	1.281	1.263	2.445	2.687	2.994	1.774	1.393	1.402	1.5	1.724	3.622	3.452	1.548	1.474	2.112	3.704	3.723	2.543	1.258	1.155	1.313	1.349	1.248	1.693	1.48	1.72	1.362	3.83	2.654	2.981	3.195	3.438	2.789	1.3	1.235	0.776	1.325	1.707	2.619	1.414	3.185	2.718
190	1.363	1.888	1.423	1.181	1.182	3.387	2.154	1.287	1.274	2.406	2.663	2.966	1.736	1.389	1.427	1.52	1.709	3.637	3.429	1.528	1.474	2.073	3.734	3.695	2.505	1.269	1.158	1.323	1.359	1.261	1.647	1.491	1.718	1.345	3.835	2.583	2.95	3.159	3.461	2.745	1.307	1.245	0.781	1.326	1.673	2.585	1.426	3.162	2.711
200	1.308	1.9	1.427	1.19	1.199	3.396	2.154	1.292	1.286	2.37	2.641	2.938	1.703	1.39	1.45	1.536	1.694	3.663	3.434	1.516	1.478	2.037	3.698	3.729	2.461	1.28	1.162	1.334	1.377	1.272	1.609	1.496	1.715	1.335	3.877	2.512	2.905	3.144	3.418	2.727	1.315	1.255	0.787	1.329	1.641	2.549	1.445	3.146	2.713
Y223A (1 mg/ml stock)
Time (min)	A13	B13	C13	D13	E13	F13	G13	H13	I13	J13	K13	L13	M13	N13	O13	P13	A14	B14	C14	D14	E14	F14	G14	H14	I14	J14	K14	L14	M14	N14	O14	P14	A15	B15	C15	D15	E15	F15	G15	H15	I15	J15	K15	L15	M15	N15	O15	P15	A16
0	3.818	3.818	3.818	3.818	3.818	3.916	3.53	3.818	3.178	3.644	3.874	3.964	3.971	3.921	3.42	3.648	3.805	3.822	3.72	3.918	3.956	3.809	3.977	3.95	3.709	3.863	3.735	3.141	3.889	3.553	3.865	3.513	3.844	3.843	3.887	3.873	3.779	3.9	3.879	3.847	3.7	3.08	3.818	3.794	3.91	3.727	3.794	3.242	3.655
10	1.263	2.901	1.597	1.018	1.849	3.879	3.15	2.194	2.422	3.563	3.806	3.964	3.873	3.865	2.863	2.867	3.855	3.86	3.618	3.699	3.976	3.803	3.998	3.946	3.616	3.679	3.482	2.287	3.653	2.724	3.736	2.993	2.997	3.739	3.945	3.739	3.614	3.836	3.876	3.744	3.38	2.9	1.637	3.221	3.755	3.66	3.759	3.131	3.337
20	1.178	2.483	1.468	1.002	1.531	3.844	3.082	1.993	1.973	3.505	3.78	3.958	3.769	3.744	2.52	2.304	3.854	3.918	3.564	3.481	3.842	3.776	3.958	3.911	3.59	3.528	3.27	2.046	3.38	2.338	3.6	2.626	2.478	3.73	3.874	3.57	3.377	3.745	3.912	3.73	3.059	2.775	1.496	2.604	3.723	3.615	3.701	3.122	3.272
30	1.142	2.11	1.401	1.002	1.371	3.811	3.062	1.826	1.698	3.468	3.779	3.958	3.691	3.708	2.324	1.993	3.75	3.934	3.559	3.267	3.782	3.774	3.967	3.893	3.5	3.315	3.071	1.89	3.122	2.15	3.509	2.366	2.206	3.663	3.906	3.36	3.12	3.717	3.928	3.626	2.809	2.692	1.433	2.185	3.582	3.573	3.607	3.116	3.256
40	1.138	1.838	1.37	1.01	1.294	3.874	3.058	1.728	1.52	3.455	3.787	3.958	3.62	3.62	2.192	1.815	3.776	3.926	3.55	3.13	3.747	3.777	3.956	3.874	3.495	3.154	2.928	1.773	2.935	2.029	3.372	2.186	2.042	3.587	3.91	3.17	2.889	3.617	3.896	3.611	2.636	2.618	1.404	1.955	3.52	3.561	3.543	3.129	3.25
50	1.16	1.66	1.347	1.02	1.236	3.841	3.063	1.661	1.39	3.463	3.781	3.982	3.523	3.591	2.1	1.7	3.788	3.95	3.573	3.004	3.676	3.741	3.946	3.949	3.418	3.008	2.821	1.679	2.769	1.931	3.256	2.047	1.939	3.531	3.896	2.988	2.683	3.547	3.911	3.515	2.494	2.554	1.39	1.805	3.445	3.532	3.483	3.139	3.247
60	1.206	1.538	1.335	1.031	1.206	3.856	3.07	1.609	1.29	3.454	3.768	3.982	3.465	3.553	2.023	1.621	3.756	3.941	3.607	2.901	3.604	3.844	3.966	3.905	3.363	2.877	2.716	1.595	2.64	1.853	3.181	1.927	1.866	3.52	3.986	2.8	2.507	3.463	3.924	3.482	2.377	2.498	1.377	1.706	3.405	3.496	3.407	3.133	3.259
70	1.264	1.457	1.329	1.044	1.195	3.877	3.077	1.573	1.212	3.45	3.781	3.961	3.388	3.494	1.96	1.568	3.73	3.933	3.547	2.814	3.595	3.808	3.958	3.859	3.315	2.771	2.625	1.528	2.529	1.788	3.078	1.819	1.817	3.48	3.906	2.651	2.353	3.385	3.915	3.426	2.284	2.444	1.367	1.635	3.372	3.49	3.359	3.148	3.261
80	1.31	1.416	1.33	1.055	1.195	3.859	3.088	1.539	1.147	3.462	3.767	3.915	3.318	3.443	1.905	1.529	3.687	3.954	3.598	2.746	3.512	3.816	3.971	3.899	3.275	2.672	2.546	1.473	2.426	1.73	3.016	1.731	1.784	3.446	3.945	2.507	2.225	3.293	3.905	3.379	2.197	2.392	1.356	1.575	3.339	3.476	3.288	3.155	3.257
90	1.343	1.405	1.34	1.071	1.201	3.922	3.086	1.51	1.096	3.446	3.766	3.862	3.259	3.396	1.863	1.502	3.691	3.977	3.615	2.679	3.481	3.797	3.958	3.862	3.217	2.584	2.477	1.428	2.336	1.684	2.95	1.662	1.755	3.391	3.909	2.386	2.114	3.205	3.94	3.334	2.123	2.345	1.348	1.537	3.301	3.441	3.209	3.159	3.246
100	1.363	1.418	1.36	1.087	1.21	3.868	3.085	1.49	1.054	3.442	3.734	3.943	3.188	3.357	1.813	1.482	3.729	3.977	3.672	2.625	3.466	3.77	3.951	3.906	3.178	2.508	2.411	1.391	2.252	1.647	2.889	1.611	1.732	3.389	3.906	2.277	2.017	3.131	3.915	3.25	2.057	2.302	1.339	1.513	3.285	3.419	3.144	3.13	3.249
110	1.376	1.444	1.392	1.102	1.214	3.905	3.101	1.471	1.022	3.443	3.736	3.943	3.147	3.311	1.78	1.472	3.686	3.958	3.658	2.571	3.408	3.789	3.958	3.917	3.127	2.438	2.351	1.361	2.178	1.616	2.825	1.578	1.711	3.38	3.965	2.18	1.937	3.04	3.897	3.202	1.998	2.261	1.332	1.498	3.267	3.39	3.059	3.144	3.257
120	1.388	1.466	1.436	1.114	1.221	3.885	3.097	1.456	0.998	3.438	3.707	3.817	3.077	3.277	1.75	1.466	3.722	3.927	3.671	2.527	3.371	3.789	3.947	3.845	3.085	2.372	2.294	1.339	2.107	1.593	2.778	1.559	1.69	3.353	3.965	2.098	1.869	2.963	3.958	3.162	1.943	2.225	1.324	1.488	3.237	3.371	3.002	3.151	3.264
130	1.397	1.482	1.481	1.125	1.229	3.843	3.095	1.447	0.978	3.424	3.702	3.811	3.029	3.219	1.719	1.463	3.7	3.939	3.632	2.483	3.342	3.805	3.974	3.906	3.037	2.312	2.242	1.321	2.043	1.574	2.719	1.553	1.666	3.336	3.945	2.023	1.807	2.88	3.943	3.12	1.893	2.187	1.315	1.486	3.196	3.337	2.926	3.144	3.236
140	1.403	1.491	1.523	1.135	1.237	3.948	3.102	1.432	0.965	3.419	3.688	3.767	2.988	3.19	1.697	1.463	3.637	3.971	3.672	2.443	3.28	3.829	3.998	3.881	2.997	2.259	2.195	1.309	1.986	1.56	2.674	1.562	1.65	3.284	3.893	1.959	1.758	2.809	3.943	3.073	1.848	2.155	1.307	1.485	3.177	3.308	2.866	3.164	3.261
150	1.408	1.494	1.555	1.145	1.247	3.97	3.098	1.428	0.956	3.401	3.648	3.802	2.94	3.134	1.675	1.47	3.584	3.973	3.656	2.409	3.255	3.811	3.958	3.947	2.948	2.211	2.15	1.3	1.935	1.553	2.627	1.587	1.622	3.253	3.981	1.906	1.717	2.744	3.896	3.024	1.808	2.124	1.297	1.484	3.154	3.269	2.813	3.151	3.258
160	1.411	1.494	1.576	1.152	1.259	3.86	3.106	1.421	0.952	3.391	3.617	3.796	2.888	3.107	1.658	1.479	3.609	3.956	3.666	2.385	3.218	3.8	3.958	3.849	2.904	2.166	2.111	1.295	1.887	1.55	2.584	1.621	1.601	3.235	3.958	1.859	1.681	2.679	3.942	2.99	1.773	2.096	1.291	1.488	3.122	3.245	2.761	3.159	3.25
170	1.413	1.49	1.59	1.157	1.272	3.896	3.099	1.417	0.95	3.369	3.632	3.742	2.843	3.077	1.647	1.49	3.563	3.923	3.663	2.358	3.191	3.826	3.958	3.887	2.868	2.125	2.072	1.295	1.846	1.551	2.55	1.648	1.581	3.206	3.958	1.819	1.652	2.62	3.891	2.949	1.74	2.069	1.29	1.491	3.102	3.232	2.715	3.154	3.254
180	1.414	1.486	1.598	1.16	1.286	3.86	3.096	1.411	0.949	3.37	3.607	3.729	2.797	3.039	1.637	1.502	3.507	3.946	3.653	2.334	3.143	3.799	3.967	3.898	2.824	2.086	2.036	1.297	1.806	1.555	2.515	1.668	1.563	3.16	3.927	1.788	1.626	2.563	3.932	2.908	1.71	2.041	1.29	1.491	3.075	3.192	2.667	3.128	3.249
190	1.415	1.485	1.601	1.161	1.302	3.866	3.095	1.409	0.95	3.348	3.635	3.686	2.755	2.996	1.629	1.514	3.475	3.942	3.662	2.314	3.115	3.797	3.938	3.92	2.787	2.052	2.002	1.302	1.771	1.563	2.485	1.683	1.549	3.12	3.966	1.761	1.604	2.511	3.91	2.842	1.683	2.017	1.291	1.494	3.055	3.165	2.628	3.129	3.246
200	1.414	1.484	1.602	1.161	1.319	3.88	3.096	1.408	0.951	3.306	3.572	3.621	2.717	2.97	1.623	1.525	3.379	3.937	3.652	2.294	3.084	3.748	3.981	3.926	2.75	2.018	1.971	1.311	1.738	1.576	2.456	1.691	1.535	3.084	3.966	1.738	1.586	2.458	3.898	2.81	1.658	1.996	1.293	1.498	3.03	3.145	2.589	3.095	3.244
210	1.414	1.484	1.6	1.161	1.335	3.901	3.093	1.403	0.954	3.293	3.586	3.592	2.675	2.94	1.619	1.535	3.314	3.952	3.638	2.274	3.054	3.776	3.958	3.917	2.711	1.989	1.942	1.323	1.709	1.592	2.432	1.695	1.522	3.05	3.961	1.716	1.572	2.419	3.913	2.759	1.636	1.975	1.296	1.499	3.012	3.114	2.562	3.089	3.223
220	1.415	1.481	1.598	1.162	1.35	3.926	3.09	1.402	0.958	3.267	3.585	3.579	2.644	2.912	1.619	1.542	3.294	3.999	3.682	2.259	3.03	3.769	3.985	3.834	2.683	1.963	1.918	1.338	1.683	1.611	2.411	1.697	1.512	3.012	3.994	1.704	1.56	2.38	3.898	2.721	1.618	1.957	1.3	1.502	2.988	3.075	2.534	3.063	3.219
230	1.417	1.481	1.596	1.164	1.362	3.921	3.096	1.402	0.962	3.264	3.547	3.529	2.609	2.887	1.622	1.549	3.29	3.953	3.609	2.245	3.006	3.745	3.958	3.877	2.653	1.941	1.894	1.356	1.661	1.633	2.392	1.693	1.5	2.986	3.961	1.693	1.553	2.346	3.923	2.693	1.602	1.942	1.304	1.506	2.974	3.054	2.515	3.065	3.209
240	1.419	1.479	1.594	1.165	1.374	3.873	3.095	1.4	0.966	3.25	3.513	3.546	2.579	2.862	1.62	1.553	3.265	3.961	3.626	2.232	2.981	3.76	3.982	3.893	2.629	1.921	1.872	1.377	1.639	1.655	2.369	1.686	1.488	2.963	3.94	1.685	1.546	2.315	3.923	2.652	1.587	1.927	1.31	1.508	2.943	3.013	2.505	3.057	3.193
250	1.421	1.478	1.593	1.166	1.382	3.873	3.097	1.399	0.971	3.227	3.503	3.469	2.547	2.837	1.624	1.555	3.24	3.935	3.659	2.217	2.956	3.724	3.958	3.877	2.598	1.904	1.852	1.402	1.62	1.676	2.351	1.679	1.48	2.933	3.946	1.678	1.543	2.288	3.936	2.63	1.574	1.914	1.316	1.511	2.925	2.986	2.496	3.043	3.194
260	1.421	1.478	1.592	1.168	1.39	3.871	3.104	1.398	0.976	3.206	3.463	3.459	2.519	2.82	1.624	1.553	3.216	3.931	3.651	2.205	2.926	3.739	3.958	3.89	2.571	1.887	1.833	1.429	1.603	1.696	2.327	1.669	1.473	2.894	3.962	1.672	1.537	2.268	3.963	2.596	1.563	1.902	1.322	1.513	2.9	2.959	2.486	3.038	3.184
270	1.422	1.476	1.59	1.168	1.394	3.832	3.096	1.398	0.98	3.192	3.461	3.472	2.493	2.802	1.628	1.551	3.192	3.97	3.636	2.193	2.908	3.772	3.958	3.922	2.546	1.875	1.815	1.457	1.589	1.715	2.304	1.661	1.464	2.874	3.923	1.671	1.536	2.25	3.923	2.567	1.553	1.892	1.331	1.514	2.89	2.933	2.476	3.032	3.167
P46A (1 mg/ml stock)
Time (min)	A7	B7	C7	D7	E7	F7	G7	H7	I7	J7	K7	L7	M7	N7	O7	P7	A8	B8	C8	D8	E8	F8	G8	H8	I8	J8	K8	L8	M8	N8	O8	P8	A9	B9	C9	D9	E9	F9	G9	H9	I9	J9	K9	L9	M9	N9	O9	P9	A10
0	3.734	3.734	3.734	3.734	3.734	3.439	3.734	3.734	3.734	3.175	3.333	3.581	3.734	3.205	3.734	3.734	3.646	3.894	3.692	3.904	3.495	3.971	3.986	3.987	3.729	3.298	3.332	3.72	3.72	3.72	3.629	1.276	3.848	3.491	3.882	3.912	3.692	3.583	3.824	3.687	3.443	3.72	3.72	3.792	3.815	3.563	3.469	3.71	3.72
5	1.089	2.254	1.111	0.98	1.14	3.315	2.319	1.493	2.244	2.995	3.139	3.183	2.473	3.039	1.673	1.699	3.587	3.892	3.657	3.803	3.299	3.887	3.987	3.987	3.683	2.555	2.93	1.611	3.232	1.383	3.431	1.27	3.558	3.345	3.814	3.851	3.676	3.566	3.821	3.581	3.19	1.791	0.717	3.544	3.701	3.481	3.196	3.687	2.142
10	1.091	1.846	1.049	0.979	1.138	3.244	2.256	1.344	1.856	2.928	2.935	2.953	2.22	2.932	1.493	1.254	3.419	3.845	3.619	3.719	3.19	3.829	3.951	3.987	3.619	2.088	2.646	1.402	2.846	1.23	3.299	1.268	3.118	3.24	3.839	3.875	3.642	3.548	3.796	3.614	3.072	1.679	0.678	3.247	3.595	3.441	2.938	3.659	2.112
15	1.095	1.622	1.026	0.977	1.156	3.196	2.22	1.269	1.623	2.857	2.862	2.769	2.045	2.826	1.395	1.018	3.243	3.875	3.639	3.572	3.095	3.802	3.951	3.955	3.591	1.739	2.419	1.283	2.554	1.133	3.113	1.261	2.673	3.138	3.788	3.836	3.628	3.523	3.786	3.591	2.872	1.559	0.67	2.9	3.479	3.407	2.731	3.676	2.098
20	1.098	1.466	1.018	0.976	1.178	3.164	2.191	1.23	1.476	2.785	2.722	2.598	1.917	2.715	1.336	0.909	3.095	3.831	3.635	3.398	2.991	3.783	3.947	3.944	3.556	1.488	2.183	1.208	2.315	1.086	2.921	1.253	2.313	3.063	3.806	3.862	3.589	3.492	3.748	3.576	2.652	1.479	0.668	2.549	3.306	3.345	2.552	3.644	2.096
25	1.102	1.415	1.019	0.974	1.199	3.129	2.171	1.209	1.383	2.741	2.606	2.446	1.808	2.605	1.296	0.882	2.994	3.926	3.627	3.197	2.901	3.707	3.947	3.96	3.468	1.347	1.988	1.168	2.114	1.065	2.752	1.247	2.047	2.973	3.787	3.91	3.543	3.505	3.81	3.533	2.455	1.414	0.67	2.208	3.15	3.312	2.407	3.659	2.089
30	1.109	1.387	1.025	0.978	1.22	3.102	2.156	1.199	1.327	2.705	2.542	2.324	1.71	2.508	1.268	0.895	2.9	3.886	3.621	3.001	2.825	3.685	3.977	3.986	3.402	1.266	1.84	1.146	1.956	1.054	2.616	1.238	1.864	2.902	3.79	3.771	3.502	3.436	3.754	3.482	2.277	1.363	0.674	1.907	3.004	3.288	2.281	3.586	2.083
35	1.117	1.37	1.034	0.983	1.239	3.094	2.149	1.191	1.295	2.66	2.477	2.221	1.623	2.417	1.247	0.926	2.826	3.933	3.638	2.813	2.744	3.648	3.977	3.977	3.348	1.215	1.723	1.133	1.833	1.048	2.495	1.236	1.741	2.822	3.769	3.831	3.473	3.441	3.731	3.458	2.118	1.323	0.677	1.657	2.884	3.261	2.178	3.61	2.083
40	1.132	1.351	1.047	0.992	1.253	3.065	2.149	1.186	1.276	2.622	2.426	2.125	1.55	2.33	1.233	0.963	2.761	3.885	3.616	2.644	2.668	3.583	3.977	3.948	3.284	1.181	1.629	1.126	1.732	1.044	2.387	1.228	1.663	2.747	3.765	3.785	3.458	3.406	3.749	3.444	1.987	1.292	0.681	1.48	2.762	3.211	2.091	3.618	2.079
45	1.14	1.323	1.063	1.001	1.263	3.059	2.144	1.18	1.264	2.585	2.39	2.054	1.488	2.251	1.223	0.997	2.703	3.857	3.623	2.487	2.599	3.559	3.947	3.948	3.219	1.157	1.549	1.123	1.643	1.043	2.293	1.227	1.619	2.677	3.756	3.765	3.407	3.428	3.757	3.401	1.876	1.267	0.685	1.372	2.662	3.178	2.014	3.591	2.079
50	1.155	1.294	1.08	1.014	1.267	3.065	2.142	1.177	1.254	2.552	2.358	1.984	1.44	2.183	1.217	1.034	2.659	3.856	3.633	2.344	2.536	3.534	3.974	3.948	3.166	1.139	1.481	1.121	1.561	1.043	2.207	1.221	1.605	2.607	3.84	3.766	3.368	3.388	3.743	3.365	1.781	1.247	0.689	1.315	2.572	3.161	1.949	3.551	2.081
55	1.173	1.262	1.1	1.029	1.269	3.062	2.142	1.174	1.25	2.517	2.334	1.92	1.399	2.115	1.213	1.068	2.611	3.861	3.617	2.219	2.479	3.475	3.99	3.995	3.101	1.127	1.42	1.123	1.484	1.044	2.13	1.223	1.62	2.536	3.786	3.766	3.341	3.374	3.739	3.325	1.699	1.231	0.693	1.305	2.492	3.14	1.89	3.569	2.081
60	1.192	1.237	1.121	1.043	1.264	3.052	2.141	1.173	1.247	2.486	2.313	1.859	1.367	2.05	1.213	1.099	2.575	3.863	3.615	2.111	2.416	3.408	3.99	3.982	3.045	1.119	1.364	1.124	1.415	1.046	2.057	1.223	1.649	2.46	3.81	3.744	3.313	3.348	3.781	3.265	1.627	1.217	0.696	1.319	2.421	3.111	1.835	3.588	2.084
65	1.211	1.217	1.144	1.057	1.256	3.049	2.142	1.174	1.246	2.455	2.293	1.803	1.34	1.988	1.212	1.127	2.541	3.829	3.594	2.016	2.356	3.36	3.967	3.965	2.994	1.113	1.314	1.127	1.357	1.049	1.992	1.224	1.682	2.387	3.8	3.784	3.27	3.335	3.71	3.227	1.563	1.208	0.699	1.336	2.359	3.091	1.789	3.573	2.086
70	1.231	1.205	1.168	1.072	1.245	3.044	2.143	1.175	1.245	2.425	2.274	1.752	1.318	1.93	1.212	1.15	2.507	3.834	3.627	1.936	2.304	3.295	3.967	3.973	2.944	1.109	1.272	1.131	1.312	1.052	1.933	1.224	1.713	2.317	3.827	3.751	3.244	3.328	3.768	3.179	1.509	1.199	0.702	1.354	2.299	3.065	1.747	3.574	2.092
75	1.251	1.2	1.193	1.086	1.236	3.048	2.143	1.176	1.246	2.394	2.258	1.703	1.299	1.875	1.215	1.169	2.482	3.867	3.62	1.868	2.247	3.239	3.995	3.999	2.891	1.106	1.236	1.135	1.275	1.057	1.876	1.227	1.737	2.252	3.845	3.719	3.201	3.315	3.74	3.115	1.463	1.192	0.706	1.368	2.247	3.034	1.709	3.551	2.099
80	1.294	1.201	1.217	1.098	1.224	3.045	2.143	1.179	1.247	2.368	2.241	1.658	1.285	1.823	1.218	1.185	2.456	3.836	3.602	1.81	2.194	3.182	3.977	3.969	2.846	1.104	1.207	1.141	1.246	1.062	1.827	1.231	1.752	2.193	3.811	3.728	3.176	3.286	3.767	3.068	1.423	1.187	0.709	1.381	2.202	3.022	1.675	3.551	2.111
85	1.308	1.206	1.242	1.112	1.215	3.035	2.144	1.182	1.249	2.341	2.228	1.616	1.273	1.777	1.222	1.195	2.432	3.908	3.625	1.764	2.14	3.116	3.977	3.969	2.792	1.104	1.184	1.147	1.224	1.067	1.78	1.234	1.762	2.138	3.884	3.728	3.136	3.258	3.826	3.019	1.389	1.183	0.712	1.393	2.16	3	1.645	3.548	2.122
90	1.319	1.218	1.266	1.125	1.206	3.044	2.145	1.186	1.252	2.313	2.213	1.576	1.263	1.729	1.228	1.201	2.405	3.856	3.637	1.727	2.091	3.062	3.986	3.969	2.746	1.104	1.164	1.153	1.205	1.074	1.736	1.239	1.766	2.088	3.857	3.67	3.107	3.256	3.733	2.959	1.36	1.18	0.715	1.402	2.122	2.973	1.617	3.547	2.135
95	1.328	1.237	1.287	1.138	1.199	3.036	2.144	1.189	1.255	2.288	2.2	1.541	1.256	1.686	1.234	1.203	2.382	3.865	3.583	1.696	2.038	3.002	3.982	3.972	2.697	1.105	1.149	1.16	1.191	1.082	1.696	1.245	1.765	2.043	3.905	3.677	3.072	3.247	3.798	2.906	1.335	1.179	0.718	1.404	2.088	2.954	1.594	3.547	2.149
100	1.335	1.261	1.308	1.15	1.193	3.022	2.147	1.194	1.259	2.263	2.189	1.506	1.25	1.646	1.241	1.2	2.355	3.868	3.622	1.67	1.992	2.953	3.982	3.986	2.656	1.106	1.136	1.168	1.179	1.09	1.659	1.252	1.763	2.003	3.859	3.635	3.027	3.209	3.778	2.854	1.315	1.177	0.722	1.4	2.054	2.94	1.571	3.511	2.163
105	1.341	1.292	1.326	1.162	1.189	3.021	2.146	1.198	1.262	2.238	2.174	1.475	1.247	1.607	1.249	1.196	2.328	3.857	3.652	1.651	1.947	2.904	3.96	3.986	2.614	1.109	1.126	1.176	1.169	1.099	1.623	1.259	1.759	1.967	3.92	3.619	2.996	3.204	3.762	2.794	1.297	1.177	0.725	1.392	2.023	2.916	1.551	3.532	2.177
110	1.346	1.325	1.342	1.173	1.186	3.011	2.145	1.202	1.266	2.211	2.161	1.447	1.244	1.572	1.267	1.192	2.298	3.839	3.63	1.633	1.901	2.855	3.981	3.986	2.569	1.111	1.118	1.184	1.162	1.108	1.592	1.27	1.754	1.936	3.879	3.644	2.958	3.181	3.769	2.741	1.282	1.178	0.727	1.382	1.994	2.895	1.533	3.51	2.191
115	1.351	1.364	1.354	1.182	1.185	3.014	2.144	1.208	1.27	2.189	2.148	1.422	1.244	1.539	1.279	1.186	2.27	3.838	3.647	1.62	1.86	2.81	3.981	3.986	2.528	1.115	1.112	1.192	1.156	1.118	1.561	1.282	1.749	1.91	3.887	3.604	2.92	3.168	3.794	2.688	1.27	1.179	0.73	1.371	1.967	2.878	1.519	3.509	2.199
120	1.354	1.401	1.366	1.19	1.187	3.001	2.144	1.212	1.276	2.162	2.137	1.4	1.245	1.508	1.291	1.18	2.243	3.864	3.646	1.609	1.822	2.772	3.945	3.986	2.483	1.119	1.107	1.202	1.152	1.128	1.534	1.295	1.744	1.888	3.904	3.571	2.887	3.138	3.778	2.641	1.26	1.182	0.733	1.363	1.941	2.857	1.502	3.525	2.204
125	1.357	1.436	1.375	1.198	1.189	3.002	2.142	1.217	1.281	2.138	2.123	1.38	1.246	1.479	1.304	1.177	2.215	3.826	3.616	1.599	1.786	2.73	3.945	3.967	2.444	1.123	1.103	1.211	1.149	1.139	1.509	1.313	1.739	1.867	3.902	3.568	2.847	3.123	3.776	2.585	1.251	1.185	0.736	1.357	1.917	2.834	1.489	3.497	2.208
130	1.359	1.468	1.385	1.205	1.192	2.992	2.139	1.223	1.286	2.116	2.108	1.363	1.249	1.452	1.319	1.175	2.188	3.866	3.617	1.591	1.754	2.694	3.945	3.967	2.406	1.129	1.101	1.221	1.147	1.149	1.486	1.331	1.735	1.848	3.811	3.509	2.81	3.106	3.751	2.537	1.244	1.188	0.738	1.352	1.894	2.816	1.476	3.488	2.211
135	1.362	1.5	1.394	1.213	1.197	2.987	2.139	1.23	1.292	2.095	2.095	1.348	1.252	1.427	1.335	1.175	2.164	3.836	3.634	1.586	1.725	2.661	3.945	3.967	2.367	1.134	1.099	1.23	1.146	1.16	1.466	1.349	1.731	1.828	3.855	3.502	2.774	3.087	3.786	2.487	1.239	1.192	0.742	1.35	1.873	2.797	1.466	3.489	2.213
140	1.364	1.531	1.401	1.219	1.203	2.99	2.139	1.238	1.299	2.071	2.085	1.335	1.258	1.405	1.351	1.177	2.14	3.878	3.634	1.581	1.698	2.626	3.966	3.967	2.332	1.141	1.099	1.239	1.146	1.17	1.45	1.368	1.728	1.811	3.898	3.461	2.741	3.064	3.795	2.441	1.234	1.197	0.744	1.349	1.852	2.784	1.458	3.503	2.216
145	1.365	1.556	1.407	1.225	1.211	2.989	2.138	1.244	1.305	2.05	2.073	1.325	1.263	1.384	1.367	1.18	2.119	3.832	3.654	1.577	1.677	2.595	3.967	3.967	2.297	1.146	1.099	1.247	1.148	1.18	1.434	1.385	1.726	1.793	3.891	3.454	2.706	3.046	3.794	2.398	1.23	1.202	0.745	1.35	1.833	2.76	1.45	3.458	2.22
150	1.368	1.578	1.413	1.231	1.222	2.986	2.137	1.251	1.312	2.03	2.064	1.316	1.269	1.366	1.384	1.184	2.099	3.869	3.626	1.574	1.657	2.57	3.947	3.965	2.265	1.153	1.099	1.255	1.151	1.19	1.421	1.402	1.721	1.777	3.904	3.434	2.667	3.027	3.828	2.354	1.228	1.208	0.749	1.351	1.815	2.743	1.444	3.484	2.221
155	1.369	1.596	1.417	1.236	1.234	2.982	2.137	1.258	1.32	2.012	2.051	1.308	1.277	1.349	1.401	1.189	2.079	3.821	3.622	1.571	1.64	2.543	3.947	3.957	2.232	1.16	1.1	1.263	1.154	1.201	1.409	1.417	1.719	1.76	3.901	3.383	2.635	2.997	3.817	2.312	1.226	1.214	0.751	1.352	1.797	2.723	1.439	3.477	2.223
160	1.371	1.612	1.422	1.241	1.248	2.975	2.136	1.264	1.328	1.993	2.039	1.302	1.284	1.334	1.417	1.194	2.058	3.842	3.627	1.568	1.627	2.517	3.89	3.957	2.201	1.168	1.102	1.271	1.158	1.21	1.402	1.428	1.716	1.743	3.921	3.346	2.597	2.981	3.814	2.27	1.225	1.22	0.753	1.353	1.781	2.709	1.435	3.474	2.22
165	1.372	1.627	1.425	1.245	1.265	2.961	2.135	1.27	1.336	1.975	2.035	1.297	1.295	1.321	1.437	1.2	2.04	3.823	3.636	1.565	1.615	2.498	3.89	3.957	2.171	1.177	1.105	1.279	1.164	1.22	1.394	1.444	1.712	1.726	3.871	3.324	2.561	2.954	3.765	2.23	1.224	1.227	0.755	1.355	1.765	2.687	1.432	3.459	2.221
170	1.372	1.638	1.429	1.25	1.283	2.961	2.135	1.278	1.343	1.957	2.024	1.294	1.304	1.31	1.453	1.208	2.023	3.8	3.651	1.563	1.606	2.479	3.954	3.999	2.142	1.185	1.107	1.287	1.17	1.228	1.39	1.457	1.711	1.71	3.928	3.275	2.527	2.932	3.792	2.193	1.225	1.234	0.757	1.355	1.75	2.67	1.43	3.456	2.219
175	1.371	1.646	1.431	1.254	1.303	2.962	2.134	1.284	1.351	1.942	2.013	1.292	1.315	1.301	1.467	1.216	2.005	3.826	3.653	1.56	1.6	2.461	3.954	3.924	2.113	1.193	1.111	1.296	1.176	1.237	1.388	1.472	1.706	1.693	3.884	3.251	2.497	2.906	3.772	2.157	1.226	1.242	0.759	1.358	1.737	2.657	1.43	3.451	2.215
180	1.369	1.654	1.434	1.259	1.322	2.954	2.132	1.29	1.359	1.925	2.003	1.291	1.325	1.292	1.482	1.225	1.989	3.917	3.631	1.558	1.597	2.448	3.988	3.946	2.089	1.202	1.115	1.302	1.184	1.245	1.386	1.482	1.705	1.677	3.935	3.222	2.457	2.885	3.835	2.123	1.228	1.25	0.76	1.362	1.722	2.638	1.429	3.417	2.215
185	1.367	1.66	1.436	1.263	1.343	2.952	2.13	1.295	1.368	1.911	1.992	1.29	1.336	1.286	1.495	1.236	1.975	3.875	3.619	1.555	1.596	2.434	3.988	3.961	2.064	1.21	1.119	1.31	1.193	1.253	1.386	1.493	1.704	1.662	3.846	3.179	2.426	2.865	3.856	2.088	1.229	1.258	0.761	1.365	1.709	2.622	1.43	3.418	2.21
190	1.365	1.666	1.438	1.268	1.362	2.949	2.128	1.301	1.375	1.896	1.981	1.291	1.35	1.28	1.507	1.249	1.96	3.835	3.631	1.553	1.599	2.426	3.987	3.951	2.042	1.22	1.123	1.317	1.202	1.261	1.387	1.497	1.699	1.647	3.924	3.151	2.392	2.845	3.834	2.056	1.232	1.266	0.763	1.369	1.698	2.609	1.433	3.407	2.206
195	1.365	1.674	1.439	1.271	1.381	2.944	2.125	1.306	1.383	1.884	1.971	1.293	1.361	1.276	1.518	1.263	1.945	3.82	3.637	1.551	1.603	2.414	3.987	3.96	2.02	1.228	1.128	1.324	1.211	1.269	1.388	1.509	1.697	1.63	3.83	3.122	2.359	2.815	3.804	2.028	1.235	1.275	0.765	1.374	1.687	2.592	1.434	3.375	2.203
200	1.365	1.68	1.442	1.274	1.4	2.942	2.124	1.311	1.391	1.87	1.961	1.294	1.371	1.274	1.527	1.277	1.933	3.812	3.621	1.548	1.609	2.409	3.987	3.944	2	1.237	1.133	1.331	1.221	1.275	1.39	1.518	1.694	1.617	3.88	3.075	2.329	2.786	3.773	2	1.239	1.283	0.767	1.375	1.677	2.573	1.438	3.376	2.197
205	1.364	1.686	1.443	1.277	1.416	2.935	2.123	1.315	1.399	1.857	1.953	1.297	1.386	1.272	1.534	1.293	1.92	3.882	3.657	1.546	1.617	2.405	3.973	3.929	1.982	1.246	1.138	1.337	1.231	1.282	1.392	1.523	1.693	1.604	3.887	3.041	2.302	2.767	3.793	1.975	1.243	1.291	0.768	1.38	1.668	2.559	1.442	3.375	2.194
210	1.364	1.69	1.444	1.279	1.432	2.933	2.121	1.319	1.406	1.846	1.943	1.3					1.909	3.818	3.619	1.544	1.625	2.4	3.973	3.929	1.964	1.254	1.143	1.343					1.69	1.592	3.889	3.016	2.273	2.737	3.88	1.95	1.247	1.301	0.769	1.384					2.189
Control no enzyme
Time (min)	A1	B1	C1	D1	E1	F1	G1	H1	I1	J1	K1	L1	M1	N1	O1	P1	A2	B2	C2	D2	E2	F2	G2	H2	I2	J2	K2	L2	M2	N2	O2	P2	A3	B3	C3	D3	E3	F3	G3	H3	I3	J3	K3	L3	M3	N3	O3	P3	A4
0	3.971	3.924	3.607	3.737	3.733	3.719	3.587	3.762	3.647	3.667	3.665	3.727	3.727	3.762	3.797	3.684	3.71	3.62	3.712	3.849	3.737	3.767	3.71	3.778	3.686	3.628	3.622	3.755	3.662	3.7	3.664	0.721	3.668	3.737	3.659	3.726	3.618	3.706	3.729	3.729	3.55	3.012	3.607	3.826	3.675	3.696	3.641	3.661	3.739
5	3.971	3.896	3.643	3.748	3.77	3.691	3.607	3.765	3.623	3.644	3.697	3.757	3.742	3.782	3.794	3.697	3.748	3.636	3.722	3.809	3.802	3.765	3.721	3.757	3.672	3.606	3.637	3.788	3.698	3.714	3.659	0.725	3.653	3.762	3.682	3.748	3.622	3.715	3.701	3.804	3.565	3.003	3.615	3.831	3.676	3.729	3.668	3.669	3.707
10	3.894	3.933	3.648	3.75	3.775	3.744	3.601	3.741	3.633	3.648	3.689	3.77	3.716	3.762	3.766	3.679	3.742	3.644	3.706	3.882	3.776	3.789	3.739	3.836	3.711	3.619	3.641	3.754	3.694	3.677	3.675	0.728	3.67	3.807	3.685	3.802	3.626	3.71	3.698	3.771	3.573	2.968	3.608	3.8	3.702	3.748	3.642	3.682	3.735
15	3.904	3.914	3.624	3.756	3.76	3.706	3.619	3.742	3.648	3.659	3.662	3.726	3.752	3.782	3.724	3.692	3.776	3.66	3.75	3.867	3.815	3.834	3.735	3.85	3.7	3.618	3.658	3.779	3.699	3.71	3.684	0.734	3.699	3.768	3.713	3.798	3.646	3.732	3.743	3.804	3.583	2.951	3.599	3.8	3.656	3.724	3.699	3.658	3.732
20	3.884	3.937	3.615	3.753	3.78	3.691	3.617	3.749	3.64	3.643	3.668	3.759	3.773	3.786	3.785	3.721	3.784	3.659	3.735	3.837	3.831	3.775	3.79	3.868	3.697	3.623	3.656	3.784	3.706	3.701	3.681	0.735	3.661	3.795	3.663	3.796	3.655	3.717	3.749	3.782	3.6	2.937	3.594	3.848	3.642	3.728	3.648	3.671	3.735
25	3.931	3.881	3.637	3.748	3.779	3.721	3.626	3.75	3.664	3.682	3.699	3.712	3.801	3.81	3.764	3.789	3.797	3.698	3.724	3.87	3.839	3.841	3.734	3.827	3.673	3.649	3.649	3.801	3.654	3.694	3.693	0.741	3.673	3.776	3.691	3.756	3.66	3.777	3.722	3.783	3.603	2.915	3.567	3.837	3.669	3.718	3.688	3.682	3.753
30	3.893	3.851	3.641	3.753	3.786	3.689	3.631	3.783	3.639	3.654	3.728	3.742	3.769	3.762	3.808	3.74	3.8	3.649	3.764	3.884	3.817	3.826	3.743	3.806	3.668	3.623	3.644	3.759	3.702	3.675	3.675	0.746	3.719	3.813	3.726	3.763	3.648	3.702	3.694	3.783	3.571	2.919	3.567	3.839	3.691	3.705	3.653	3.674	3.75
35	3.868	3.898	3.615	3.77	3.758	3.727	3.609	3.772	3.668	3.637	3.718	3.766	3.745	3.741	3.767	3.734	3.771	3.681	3.77	3.925	3.841	3.795	3.736	3.855	3.681	3.608	3.633	3.761	3.706	3.714	3.71	0.756	3.678	3.784	3.712	3.801	3.682	3.708	3.759	3.823	3.579	2.906	3.535	3.817	3.68	3.701	3.666	3.659	3.755
40	3.897	3.913	3.623	3.773	3.775	3.72	3.649	3.807	3.691	3.669	3.718	3.761	3.792	3.81	3.765	3.701	3.812	3.664	3.731	3.863	3.81	3.805	3.767	3.808	3.697	3.629	3.658	3.784	3.687	3.683	3.702	0.763	3.682	3.785	3.708	3.812	3.65	3.692	3.759	3.77	3.598	2.903	3.528	3.879	3.698	3.723	3.703	3.68	3.743
45	3.884	3.951	3.602	3.744	3.763	3.718	3.636	3.712	3.691	3.678	3.694	3.764	3.792	3.809	3.781	3.732	3.861	3.688	3.734	3.906	3.944	3.835	3.742	3.86	3.701	3.633	3.642	3.809	3.661	3.681	3.728	0.772	3.673	3.77	3.723	3.766	3.666	3.72	3.753	3.857	3.597	2.891	3.523	3.888	3.676	3.752	3.675	3.662	3.749
50	3.841	3.869	3.606	3.723	3.782	3.715	3.643	3.737	3.7	3.724	3.739	3.746	3.771	3.74	3.814	3.741	3.846	3.696	3.751	3.853	3.866	3.799	3.759	3.821	3.707	3.655	3.653	3.785	3.68	3.676	3.736	0.776	3.701	3.813	3.733	3.842	3.636	3.773	3.738	3.769	3.599	2.889	3.488	3.823	3.69	3.737	3.663	3.683	3.802
55	3.827	3.93	3.624	3.78	3.781	3.762	3.622	3.821	3.674	3.644	3.706	3.793	3.74	3.775	3.791	3.715	3.804	3.648	3.752	3.834	3.839	3.845	3.768	3.853	3.716	3.638	3.668	3.799	3.676	3.664	3.709	0.781	3.721	3.776	3.714	3.819	3.642	3.769	3.746	3.842	3.575	2.884	3.486	3.822	3.696	3.727	3.67	3.722	3.82
60	3.892	3.927	3.612	3.75	3.782	3.74	3.639	3.802	3.71	3.672	3.689	3.786	3.781	3.76	3.788	3.748	3.787	3.666	3.761	3.855	3.816	3.791	3.797	3.831	3.716	3.662	3.663	3.817	3.684	3.711	3.689	0.787	3.679	3.811	3.757	3.813	3.666	3.764	3.763	3.865	3.594	2.889	3.463	3.86	3.707	3.793	3.703	3.666	3.813
65	3.783	3.928	3.608	3.742	3.798	3.76	3.622	3.799	3.695	3.679	3.716	3.786	3.787	3.785	3.765	3.757	3.849	3.693	3.753	3.9	3.841	3.837	3.789	3.891	3.674	3.646	3.654	3.805	3.711	3.671	3.777	0.793	3.702	3.836	3.765	3.812	3.694	3.734	3.742	3.759	3.593	2.884	3.435	3.871	3.701	3.721	3.702	3.715	3.816
70	3.843	3.936	3.6	3.744	3.808	3.747	3.643	3.799	3.686	3.676	3.682	3.768	3.79	3.796	3.768	3.766	3.803	3.66	3.708	3.894	3.851	3.888	3.767	3.849	3.745	3.667	3.641	3.825	3.694	3.701	3.708	0.798	3.698	3.815	3.754	3.799	3.707	3.722	3.75	3.801	3.628	2.886	3.414	3.851	3.701	3.76	3.711	3.693	3.799
75	3.779	3.959	3.633	3.732	3.709	3.772	3.629	3.809	3.667	3.689	3.703	3.763	3.77	3.778	3.765	3.706	3.853	3.669	3.746	3.9	3.869	3.888	3.783	3.851	3.698	3.677	3.635	3.845	3.663	3.657	3.719	0.805	3.697	3.788	3.765	3.807	3.713	3.753	3.781	3.842	3.595	2.885	3.428	3.85	3.752	3.757	3.678	3.701	3.771
80	3.831	3.881	3.646	3.782	3.775	3.792	3.634	3.804	3.713	3.706	3.694	3.806	3.757	3.8	3.766	3.73	3.826	3.678	3.734	3.88	3.87	3.874	3.779	3.902	3.735	3.679	3.631	3.767	3.701	3.7	3.692	0.807	3.705	3.813	3.796	3.844	3.711	3.749	3.782	3.862	3.62	2.882	3.377	3.904	3.752	3.766	3.712	3.681	3.749
85	3.816	3.928	3.595	3.812	3.814	3.741	3.618	3.789	3.66	3.707	3.717	3.763	3.775	3.774	3.78	3.77	3.809	3.691	3.756	3.898	3.914	3.814	3.795	3.858	3.733	3.614	3.609	3.792	3.679	3.726	3.728	0.815	3.702	3.809	3.751	3.795	3.723	3.784	3.733	3.865	3.607	2.886	3.379	3.878	3.711	3.74	3.692	3.656	3.794
90	3.737	3.967	3.643	3.784	3.82	3.771	3.621	3.751	3.738	3.705	3.723	3.772	3.783	3.853	3.763	3.724	3.824	3.628	3.784	3.863	3.851	3.827	3.802	3.899	3.724	3.674	3.649	3.831	3.731	3.676	3.672	0.818	3.692	3.794	3.779	3.802	3.741	3.755	3.779	3.826	3.595	2.891	3.341	3.912	3.689	3.759	3.681	3.686	3.85
95	3.771	3.883	3.625	3.757	3.763	3.76	3.676	3.751	3.717	3.668	3.698	3.826	3.792	3.809	3.81	3.69	3.819	3.647	3.766	3.982	3.873	3.853	3.812	3.905	3.753	3.653	3.617	3.784	3.708	3.668	3.753	0.822	3.728	3.807	3.754	3.859	3.67	3.795	3.77	3.797	3.62	2.891	3.353	3.875	3.681	3.76	3.67	3.666	3.823
100	3.812	3.969	3.635	3.793	3.787	3.741	3.628	3.773	3.723	3.696	3.686	3.802	3.799	3.835	3.825	3.742	3.862	3.66	3.729	3.939	3.884	3.843	3.747	3.863	3.754	3.688	3.65	3.79	3.699	3.686	3.771	0.827	3.752	3.791	3.75	3.916	3.681	3.755	3.741	3.831	3.583	2.889	3.319	3.872	3.674	3.817	3.724	3.699	3.813
105	3.748	3.914	3.6	3.785	3.798	3.734	3.625	3.805	3.688	3.691	3.716	3.763	3.792	3.793	3.792	3.75	3.85	3.678	3.728	3.957	3.913	3.82	3.795	3.896	3.748	3.677	3.639	3.799	3.679	3.668	3.721	0.832	3.729	3.819	3.752	3.821	3.719	3.715	3.804	3.814	3.634	2.892	3.298	3.932	3.742	3.729	3.718	3.725	3.865
110	3.785	3.963	3.633	3.813	3.781	3.745	3.654	3.794	3.728	3.676	3.743	3.782	3.798	3.821	3.8	3.712	3.863	3.698	3.745	3.87	3.894	3.871	3.712	3.868	3.732	3.68	3.645	3.829	3.721	3.68	3.709	0.836	3.761	3.83	3.739	3.844	3.7	3.768	3.792	3.858	3.609	2.898	3.294	3.876	3.697	3.764	3.722	3.709	3.834
115	3.762	3.936	3.606	3.756	3.771	3.772	3.639	3.735	3.696	3.72	3.738	3.791	3.8	3.887	3.774	3.754	3.828	3.707	3.741	3.88	3.863	3.851	3.787	3.871	3.747	3.653	3.656	3.817	3.704	3.657	3.717	0.84	3.703	3.818	3.715	3.858	3.726	3.764	3.765	3.89	3.617	2.901	3.284	3.942	3.728	3.769	3.694	3.731	3.853
120	3.843	3.935	3.653	3.799	3.808	3.788	3.671	3.793	3.708	3.723	3.74	3.865	3.809	3.786	3.724	3.712	3.842	3.662	3.765	3.982	3.849	3.873	3.775	3.868	3.736	3.678	3.634	3.827	3.704	3.688	3.749	0.844	3.741	3.772	3.76	3.891	3.719	3.779	3.784	3.824	3.639	2.899	3.272	3.884	3.704	3.791	3.735	3.727	3.813
125	3.772	3.927	3.647	3.771	3.771	3.727	3.645	3.801	3.704	3.737	3.77	3.775	3.781	3.789	3.804	3.772	3.858	3.696	3.751	3.944	3.865	3.874	3.8	3.888	3.714	3.684	3.628	3.804	3.692	3.688	3.713	0.847	3.735	3.838	3.783	3.872	3.729	3.77	3.782	3.829	3.602	2.906	3.27	3.894	3.721	3.741	3.69	3.676	3.84
130	3.797	3.927	3.641	3.76	3.792	3.723	3.631	3.796	3.76	3.709	3.723	3.804	3.78	3.81	3.761	3.743	3.837	3.644	3.795	3.963	3.832	3.917	3.804	3.88	3.742	3.658	3.65	3.842	3.675	3.642	3.742	0.852	3.701	3.818	3.774	3.914	3.717	3.746	3.792	3.846	3.631	2.915	3.257	3.846	3.697	3.773	3.702	3.686	3.833
135	3.773	3.939	3.667	3.765	3.823	3.725	3.645	3.805	3.758	3.685	3.748	3.762	3.791	3.787	3.807	3.728	3.869	3.691	3.782	3.933	3.891	3.891	3.824	3.834	3.793	3.683	3.65	3.832	3.712	3.674	3.758	0.855	3.768	3.811	3.795	3.868	3.719	3.765	3.833	3.884	3.625	2.907	3.214	3.819	3.733	3.781	3.704	3.701	3.87
140	3.783	3.939	3.624	3.754	3.785	3.759	3.623	3.797	3.772	3.735	3.743	3.833	3.759	3.815	3.805	3.715	3.852	3.694	3.798	3.936	3.867	3.872	3.754	3.94	3.788	3.659	3.682	3.817	3.728	3.695	3.721	0.858	3.753	3.805	3.784	3.867	3.698	3.751	3.743	3.847	3.616	2.919	3.222	3.909	3.701	3.781	3.693	3.71	3.865
145	3.759	3.929	3.636	3.777	3.824	3.767	3.647	3.786	3.746	3.716	3.762	3.813	3.787	3.788	3.803	3.763	3.87	3.724	3.734	3.928	3.851	3.896	3.849	3.878	3.747	3.69	3.626	3.84	3.706	3.663	3.734	0.863	3.73	3.757	3.754	3.862	3.694	3.783	3.808	3.855	3.616	2.924	3.213	3.944	3.722	3.741	3.685	3.713	3.841
150	3.743	3.96	3.653	3.789	3.789	3.744	3.651	3.786	3.687	3.668	3.726	3.807	3.792	3.817	3.799	3.715	3.87	3.656	3.78	3.977	3.855	3.859	3.82	3.92	3.731	3.711	3.678	3.846	3.709	3.658	3.718	0.866	3.772	3.831	3.777	3.856	3.724	3.816	3.798	3.899	3.634	2.922	3.205	3.946	3.746	3.763	3.727	3.699	3.836
155	3.77	3.97	3.637	3.772	3.787	3.744	3.672	3.824	3.724	3.707	3.744	3.862	3.817	3.85	3.797	3.741	3.86	3.649	3.786	3.887	3.907	3.879	3.757	3.868	3.762	3.694	3.679	3.814	3.785	3.702	3.708	0.868	3.74	3.83	3.801	3.867	3.729	3.751	3.8	3.858	3.624	2.922	3.188	3.939	3.754	3.759	3.703	3.692	3.841
160	3.786	3.943	3.643	3.748	3.822	3.747	3.637	3.767	3.736	3.727	3.741	3.803	3.802	3.828	3.789	3.765	3.853	3.676	3.77	3.931	3.871	3.896	3.791	3.897	3.779	3.691	3.687	3.799	3.725	3.691	3.773	0.872	3.733	3.792	3.797	3.871	3.712	3.789	3.778	3.869	3.611	2.928	3.188	3.877	3.676	3.771	3.71	3.709	3.858
165	3.77	3.943	3.623	3.772	3.816	3.745	3.704	3.807	3.696	3.749	3.749	3.785	3.822	3.839	3.809	3.74	3.845	3.707	3.757	3.89	3.893	3.895	3.795	3.832	3.806	3.66	3.7	3.822	3.718	3.706	3.766	0.875	3.769	3.853	3.749	3.881	3.704	3.822	3.782	3.877	3.662	2.937	3.178	3.917	3.719	3.793	3.727	3.751	3.853
170	3.74	3.968	3.663	3.785	3.782	3.741	3.65	3.825	3.715	3.713	3.767	3.794	3.797	3.821	3.827	3.773	3.882	3.702	3.78	3.964	3.861	3.843	3.847	3.884	3.785	3.64	3.662	3.804	3.686	3.692	3.745	0.879	3.759	3.835	3.79	3.845	3.739	3.764	3.793	3.844	3.634	2.944	3.164	3.902	3.746	3.783	3.746	3.739	3.868
175	3.771	3.945	3.649	3.782	3.818	3.732	3.637	3.836	3.785	3.751	3.736	3.812	3.834	3.856	3.778	3.767	3.875	3.689	3.792	3.934	3.901	3.875	3.731	3.923	3.735	3.679	3.664	3.856	3.724	3.717	3.725	0.883	3.767	3.789	3.783	3.816	3.717	3.824	3.854	3.854	3.633	2.941	3.143	3.855	3.702	3.79	3.719	3.708	3.838
180	3.754	3.945	3.615	3.764	3.803	3.777	3.676	3.846	3.728	3.74	3.757	3.803	3.801	3.815	3.806	3.72	3.871	3.705	3.746	3.921	3.904	3.933	3.793	3.93	3.79	3.709	3.697	3.834	3.686	3.692	3.733	0.886	3.765	3.806	3.758	3.861	3.727	3.761	3.769	3.828	3.659	2.949	3.143	3.869	3.737	3.744	3.697	3.693	3.858
185	3.772	3.977	3.639	3.756	3.8	3.779	3.656	3.8	3.776	3.697	3.73	3.778	3.827	3.822	3.758	3.76	3.842	3.656	3.751	3.971	3.9	3.896	3.823	3.906	3.757	3.69	3.641	3.774	3.733	3.677	3.777	0.889	3.759	3.822	3.751	3.874	3.711	3.795	3.809	3.892	3.66	2.946	3.128	3.917	3.738	3.842	3.735	3.697	3.811
190	3.757	3.977	3.651	3.788	3.843	3.767	3.658	3.807	3.734	3.707	3.699	3.837	3.77	3.807	3.837	3.753	3.843	3.692	3.745	3.971	3.938	3.891	3.818	3.885	3.756	3.644	3.694	3.851	3.717	3.711	3.77	0.892	3.773	3.808	3.793	3.888	3.704	3.81	3.821	3.878	3.623	2.95	3.128	3.858	3.717	3.774	3.75	3.716	3.861
195	3.731	3.961	3.691	3.785	3.84	3.797	3.651	3.822	3.744	3.698	3.806	3.785	3.802	3.849	3.801	3.754	3.819	3.697	3.764	3.964	3.993	3.94	3.792	3.864	3.774	3.682	3.654	3.85	3.747	3.688	3.735	0.894	3.714	3.848	3.774	3.906	3.756	3.816	3.781	3.861	3.649	2.952	3.121	3.91	3.7	3.77	3.707	3.712	3.894
200	3.74	3.91	3.628	3.765	3.819	3.741	3.656	3.808	3.745	3.765	3.758	3.812	3.788	3.824	3.84	3.723	3.82	3.658	3.754	3.944	3.922	3.912	3.804	3.87	3.781	3.689	3.669	3.816	3.714	3.716	3.743	0.897	3.702	3.847	3.799	3.844	3.718	3.825	3.804	3.935	3.638	2.948	3.117	3.938	3.725	3.786	3.678	3.733	3.829
[truncated: 49 more columns]

## Sheet: C) Ester identity
Table legend. C) Identity of esters tested in this study. The positions in the 384-well plates are shown in columns A-D. Note that, 96 different esters were tested in each plate, so that 4 tests could be performed (one corresponding to columns 1-6, second columns 7-12, third columns 1318, and fourth columns 19-24), as shown in figure at the bottom of the table (an example of the follow up kinetic…
Position, 384 plates				Ester substrate	Compound chemical class	Log P	Volume [Å3]	Mw [g/mol]	Smiles code
A1	A7	A13	A19	1-Napthyl acetate	Aromatic ester (two rings)	2.65	172.56	186.21	CC(=O)OC1=CC=CC2=CC=CC=C21
B1	B7	B13	B19	1-Naphthyl butyrate	Aromatic ester (two rings)	3.88	206.17	214.26	CCCC(=O)OC1=CC=CC2=CC=CC=C21
C1	C7	C13	C19	Glyceryl triacetate	Triglyceride	0.52	196.65	218.2	CC(=O)OCC(COC(=O)C)OC(=O)C
D1	D7	D13	D19	Glyceryl tripropionate	Triglyceride	1.60	247.06	260.28	CCC(=O)OCC(COC(=O)CC)OC(=O)CC
E1	E7	E13	E19	Glyceryl tributyrate	Triglyceride	3.27	297.46	302.36	CCCC(=O)OCC(COC(=O)CCC)OC(=O)CCC
F1	F7	F13	F19	Glyceryl trioctanoate	Triglyceride	8.85	499.09	470.68	CCCCCCCC(=O)OCC(COC(=O)CCCCCCC)OC(=O)CCCCCCC
G1	G7	G13	G19	Methyl 2-bromobutyrate	Triglyceride	1.78	125.24	181.03	CCC(C(=O)OC)Br
H1	H7	H13	H19	Hexyl acetate	Alkyl ester	2.83	157.73	144.21	CCCCCCOC(=O)C
I1	I7	I13	I19	Octyl acetate	Alkyl ester	3.84	191.34	172.26	CCCCCCCCOC(=O)C
J1	J7	J13	J19	Dodecanoyl acetate	Alkyl ester	5.86	258.55	242.35	CCCCCCCCCCCCOC(=O)C
K1	K7	K13	K19	Pentadecyl acetate	Alkyl ester	7.38	308.95	270.45	CCCCCCCCCCCCCCCOC(=O)C
L1	L7	L13	L19	Ethyl acetate	Alkyl ester	0.76	90.53	88.11	CCOC(=O)C
M1	M7	M13	M19	Ethyl propionate	Alkyl ester	1.12	107.33	102.13	CCC(=O)OCC
N1	N7	N13	N19	Ethyl butyrate	Alkyl ester	1.68	124.13	116.16	CCCC(=O)OCC
O1	O7	O13	O19	Ethyl hexanoate	Alkyl ester	2.69	157.73	144.21	CCCCCC(=O)OCC
P1	P7	P13	P19	Ethyl octanoate	Alkyl ester	3.70	191.34	172.26	CCCCCCCC(=O)OCC
A2	A8	A14	A20	Ethyl decanoate	Alkyl ester	4.71	224.94	200.32	CCCCCCCCCC(=O)OCC
B2	B8	B14	B20	Ethyl dodecanoate	Alkyl ester	5.72	258.55	228.37	CCCCCCCCCCCC(=O)OCC
C2	C8	C14	C20	Ethyl myristate	Alkyl ester	6.73	292.15	256.42	CCCCCCCCCCCCCC(=O)OCC
D2	D8	D14	D20	Ethyl benzoate	Aromatic ester (one ring)	2.48	145.37	150.17	CCOC(=O)C1=CC=CC=C1
E2	E8	E14	E20	(1R)-(-)-Menthyl acetate	Aromatic ester (one ring - chiral)	4.04	213.72	198.3	CC1CCC(C(C1)OC(=O)C)C(C)C
F2	F8	F14	F20	(1S)-(+)-Menthyl acetate	Aromatic ester (one ring - chiral)	4.04	213.72	198.3	CC1CCC(C(C1)OC(=O)C)C(C)C
G2	G8	G14	G20	N-Benzyl-L-proline ethyl ester	Aromatic ester (two rings - chiral)	2.37	231.35	233.31	CCOC(=O)C1CCCN1CC2=CC=CC=C2
H2	H8	H14	H20	N-Benzyl-D-proline ethyl ester	Aromatic ester (two rings - chiral)	2.37	231.35	233.31	CCOC(=O)C1CCCN1CC2=CC=CC=C2
I2	I8	I14	I20	Methyl (R)-(-)-mandelate	Aromatic ester (one ring - chiral)	0.99	153.42	166.17	COC(=O)C(C1=CC=CC=C1)O
J2	J8	J14	J20	Methyl (S)-(+)-mandelate	Aromatic ester (one ring - chiral)	0.99	153.42	166.17	COC(=O)C(C1=CC=CC=C1)O
K2	K8	K14	K20	Ethyl (R)-(+)-4-chloro-3-hydroxybutyrate [E(R)CHB]	Alkyl ester (chiral hydroxy-halogenated)	0.47	145.95	166.6	CCOC(=O)CC(CCl)O
L2	L8	L14	L20	Ethyl (S)-(−)-4-chloro-3-hydroxybutyrate [E(S)CHB]	Alkyl ester (chiral hydroxy-halogenated)	0.47	145.95	166.6	CCOC(=O)CC(CCl)O
M2	M8	M14	M20	(+)-Ethyl D-Lactate	Alkyl ester (chiral hydroxylated)	0.28	115.37	118.13	CCOC(=O)C(C)O
N2	N8	N14	N20	(−)-Ethyl L-lactate	Alkyl ester (chiral hydroxylated)	0.28	115.37	118.13	CCOC(=O)C(C)O
O2	O8	O14	O20	(+)-Methyl (S)-3-hydroxybutyrate	Alkyl ester (chiral hydroxylated)	-0.13	115.37	118.13	CC(CC(=O)OC)O
P2	P8	P14	P20	Benzoic acid, 4-formyl-, phenylmethyl ester [BFPME]	Aromatic ester (two rings)	3.49	219.21	240.25	C1=CC=C(C=C1)COC(=O)C2=CC=C(C=C2)C=O
A3	A9	A15	A21	(-)-Methyl (R)-3-hydroxybutyrate	Alkyl ester (chiral hydroxylated)	-0.13	115.37	118.13	CC(CC(=O)OC)O
B3	B9	B15	B21	(1R)-(-)-Neomenthyl acetate	Aryl ester (chiral)	4.04	213.72	198.3	CC1CCC(C(C1)OC(=O)C)C(C)C
C3	C9	C15	C21	(1S)-(+)-Neomenthyl acetate	Aryl ester (chiral)	4.04	213.72	198.3	CC1CCC(C(C1)OC(=O)C)C(C)C
D3	D9	D15	D21	Propylparaben	Aromatic ester (one ring)	2.51	170.19	180.2	CCCOC(=O)C1=CC=C(C=C1)O
E3	E9	E15	E21	Butylparaben	Aromatic ester (one ring)	3.07	187.00	194.23	CCCCOC(=O)C1=CC=C(C=C1)O
F3	F9	F15	F21	Methyl 3-hydroxybenzoate	Aromatic ester (one ring)	1.60	136.59	152.15	COC(=O)C1=CC(=CC=C1)O
G3	G9	G15	G21	Methyl 2-hydroxybenzoate	Aromatic ester (one ring)	2.13	136.59	152.15	COC(=O)C1=CC=CC=C1O
H3	H9	H15	H21	Phthalic acid diethyl ester	Aromatic ester (one ring)	2.31	206.71	222.24	CCOC(=O)C1=CC=CC=C1C(=O)OCC
I3	I9	I15	I21	(−)-Methyl (R)-3-hydroxyvalerate	Alkyl ester (chiral hydroxylated)	0.37	132.17	132.16	CCC(CC(=O)OC)O
J3	J9	J15	J21	(+)-Methyl (S)-3-hydroxyvalerate	Alkyl ester (chiral hydroxylated)	0.37	132.17	132.16	CCC(CC(=O)OC)O
K3	K9	K15	K21	Benzyl (R)-(+)-2-hydroxy-3-phenylpropionate [BHPP]	Aromatic ester (two rings)	2.93	241.87	256.3	C1=CC=C(C=C1)CC(C(=O)OCC2=CC=CC=C2)O
L3	L9	L15	L21	Benzylparaben	Aromatic ester (one ring)	3.22	208.24	228.24	C1=CC=C(C=C1)COC(=O)C2=CC=C(C=C2)O
M3	M9	M15	M21	Methyl benzoate	Aromatic ester (one ring)	2.11	128.57	136.15	COC(=O)C1=CC=CC=C1
N3	N9	N15	N21	Methyl butyrate	Alkyl ester	1.30	107.33	102.13	CCCC(=O)OC
O3	O9	O15	O21	Methyl decanoate	Alkyl ester	4.33	208.14	186.29	CCCCCCCCCC(=O)OC
P3	P9	P15	P21	Methyl oleate	Alkenyl ester	7.89	336.37	296.49	CCCCCCCCC=CCCCCCCCC(=O)OC
A4	A10	A16	A22	Methyl hexanoate	Alkyl ester	2.31	140.93	130.18	CCCCCC(=O)OC
B4	B10	B16	B22	Methyl octanoate	Alkyl ester	3.33	174.54	158.24	CCCCCCCC(=O)OC
C4	C10	C16	C22	Methyl dodecanoate	Alkyl ester	5.35	241.74	214.34	CCCCCCCCCCCC(=O)OC
D4	D10	D16	D22	Methyl myristate	Alkyl ester	6.36	275.35	242.4	CCCCCCCCCCCCCC(=O)OC
E4	E10	E16	E22	Propyl propionate	Alkyl ester	1.62	124.13	116.16	CCCOC(=O)CC
F4	F10	F16	F22	Propyl butyrate	Alkyl ester	2.18	140.93	130.18	CCCC(=O)OCCC
G4	G10	G16	G22	Propyl hexanoate	Alkyl ester	3.19	174.54	158.24	CCCCCC(=O)OCCC
H4	H10	H16	H22	Phenylethyl cinnamate	Aromatic ester (cinnamic ester like)	4.33	244.44	252.31	C1=CC=C(C=C1)CCOC(=O)C=CC2=CC=CC=C2
I4	I10	I16	I22	Isobutyl cinnamate	Aromatic ester (cinnamic ester like)	3.65	206.18	204.26	CC(C)COC(=O)C=CC1=CC=CC=C1
J4	J10	J16	J22	Methyl 2,5-dihydroxycinnamate	Aromatic ester (cinnamic ester like)	1.78	172.03	194.18	COC(=O)C=CC1=C(C=CC(=C1)O)O
K4	K10	K16	K22	Methyl cinnamate	Aromatic ester (cinnamic ester like)	2.53	155.99	162.19	COC(=O)C=CC1=CC=CC=C1
L4	L10	L16	L22	Methyl ferulate	Aromatic ester (cinnamic ester like)	1.86	189.55	208.21	COC1=C(C=CC(=C1)C=CC(=O)OC)O
M4	M10	M16	M22	Vinyl acetate	Vinyl alkyl ester	0.69	84.89	86.09	CC(=O)OC=C
N4	N10	N16	N22	Vinyl propionate	Vinyl alkyl ester	1.05	101.70	100.12	CCC(=O)OC=C
O4	O10	O16	O22	Vinyl butyrate	Vinyl alkyl ester	1.61	118.50	114.14	CCCC(=O)OC=C
P4	P10	P16	P22	Vinyl laurate	Vinyl alkyl ester	5.65	252.91	226.36	CCCCCCCCCCCC(=O)OC=C
A5	A11	A17	A23	Vinyl myristate	Vinyl alkyl ester	6.66	286.52	254.41	CCCCCCCCCCCCCC(=O)OC=C
B5	B11	B17	B23	Vinyl palmitate	Vinyl alkyl ester	7.67	320.12	282.47	CCCCCCCCCCCCCCCC(=O)OC=C
C5	C11	C17	C23	Vinyl oleate	Vinyl alkenyl ester	8.18	347.54	308.51	CCCCCCCCC=CCCCCCCCC(=O)OC=C
D5	D11	D17	D23	Vinyl benzoate	Vinyl aromatic ester (one ring)	2.41	139.74	148.16	C=COC(=O)C1=CC=CC=C1
E5	E11	E17	E23	Vinyl crotonate	Vinyl alkenyl ester	1.37	112.31	112.13	CC=CC(=O)OC=C
F5	F11	F17	F23	Vinyl acrylate	Vinyl alkenyl ester	1.12	96.06	98.1	C=CC(=O)OC=C
G5	G11	G17	G23	Geranyl acetate	Alkenyl ester	3.91	212.09	196.29	CC(=CCCC(=CCOC(=O)C)C)C
H5	H11	H17	H23	3-Methyl-3-buten-1-yl acetate	Alkenyl ester	1.85	135.06	128.17	CC(=C)CCOC(=O)C
I5	I11	I17	I23	Ethyl 2-ethylacetoacetate	Alkyl ester (oxo branched)	1.34	159.70	158.19	CCC(C(=O)C)C(=O)OCC
J5	J11	J17	J23	Ethyl 2-methylacetoacetate	Alkyl ester (oxo branched)	0.84	142.90	144.17	CCOC(=O)C(C)C(=O)C
K5	K11	K17	K23	Ethyl 3-oxohexanoate	Alkyl ester (oxo branched)	1.12	159.92	158.19	CCCC(=O)CC(=O)OCC
L5	L11	L17	L23	Ethyl acetoacetate	Alkyl ester (oxo branched)	0.06	126.31	130.14	CCOC(=O)CC(=O)C
M5	M11	M17	M23	Ethyl propionylacetate	Alkyl ester (oxo branched)	0.56	143.11	144.17	CCC(=O)CC(=O)OCC
N5	N11	N17	N23	ϒ-Valerolactone	Aryl ester (lactone)	-0.46	96.75	100.12	CC1CCC(=O)O1
O5	O11	O17	O23	Methyl glycolate	Alkyl ester (hydroxylated)	-0.46	81.98	90.08	COC(=O)CO
P5	P11	P17	P23	D-Pantolactone	Aryl ester (chiral lactone)	-0.6	121.03	130.14	CC1(COC(=O)C1O)C
A6	A12	A18	A24	L-Pantolactone	Aryl ester (chiral lactone)	-0.6	121.03	130.14	CC1(COC(=O)C1O)C
B6	B12	B18	B24	(1R)-(-)-dimenthyl succinate	Alkyl diester	7.27	415.29	394.59	CC1CCC(C(C1)OC(=O)CCC(=O)OC2CC(CCC2C(C)C)C)C(C)C
C6	C12	C18	C24	Ethyl 2-chlorobenzoate	Aromatic ester (one ring)	2.78	158.91	184.62	CCOC(=O)C1=CC=CC=C1Cl
D6	D12	D18	D24	Cyclohexyl butyrate	Aryl ester	3.21	180.76	170.25	CCCC(=O)OC1CCCCC1
E6	E12	E18	E24	n-Pentyl benzoate	Aromatic ester (one ring)	4.05	195.78	192.26	CCCCCOC(=O)C1=CC=CC=C1
F6	F12	F18	F24	2,4-Dichlorophenyl 2,4-dichlorobenzoate [DCPDCB]	Aromatic ester (two rings)	6.04	237.56	336	C1=CC(=C(C=C1Cl)Cl)C(=O)OC2=C(C=C(C=C2)Cl)Cl
G6	G12	G18	G24	2,4-Dichlorobenzyl 2,4-dichlorobenzoate [DCBDCB]	Aromatic ester (two rings)	5.93	254.37	350.03	C1=CC(=C(C=C1Cl)Cl)COC(=O)C2=C(C=C(C=C2)Cl)Cl
H6	H12	H18	H24	Diethyl-2,6-dimethyl 4-phenyl-1,4-dihydro pyridine-3,5-dicarboxylate [DDPDPDC]	Aromatic ester (two rings)	4.39	313.05	329.4	CCOC(=O)C1=C(NC(=C(C1C2=CC=CC=C2)C(=O)OCC)C)C
I6	I12	I18	I24	(+)-Methyl D-Lactate	Alkyl ester (chiral hydroxylated)	-0.09	98.57	104.1	CC(C(=O)OC)O
J6	J12	J18	J24	(-)-Methyl L-Lactate	Alkyl ester (chiral hydroxylated)	-0.09	98.57	104.1	CC(C(=O)OC)O
K6	K12	K18	K24	Propyl acetate	Alkyl ester	1.26	107.33	102.13	CCCOC(=O)C
L6	L12	L18	L24	Butyl acetate	Alkyl ester	1.82	124.13	116.16	CCCCOC(=O)C
M6	M12	M18	M24	Phenyl acetate	Aromatic ester (one ring)	1.49	128.57	136.15	CC(=O)OC1=CC=CC=C1
N6	N12	N18	N24	Phenyl propionate	Aromatic ester (one ring)	2.16	145.37	150.17	CCC(=O)OC1=CC=CC=C1
O6	O12	O18	O24	Glucose pentaacetate	Sugar ester	0.44	338.38	390.34	CC(=O)OCC(C(C(C(C=O)OC(=O)C)OC(=O)C)OC(=O)C)OC(=O)C
P6	P12	P18	P24	Glyceryl trilaurate	Triglyceride	10.13	700.71	639	CCCCCCCCCCCC(=O)OCC(COC(=O)CCCCCCCCCCC)OC(=O)CCCCCCCCCCC
